# Supplementary material for: Identification of novel molecular subtypes and a signature to predict prognosis and therapeutic response based on cuproptosis-related genes in prostate cancer
Source: Front Oncol. 2023 May 2;13:1162653. doi: 10.3389/fonc.2023.1162653 (PMC10185853; doi:10.3389/fonc.2023.1162653)
Supplement: Supplementary file 1 [file DataSheet_1.zip]

Archive with 178 entries (90 files):
- Raw Data/
- Raw Data/01.code/
- Raw Data/01.code/01.symbol/
- Raw Data/01.code/01.symbol/merge.pl
- Raw Data/01.code/02.diff_TCGA/
- Raw Data/01.code/02.diff_TCGA/cuproOmics07.diff.R
- Raw Data/01.code/03_CPGEA/
- Raw Data/01.code/03_CPGEA/长海数据处理.R
- Raw Data/01.code/04.mutDownload/
- Raw Data/01.code/04.mutDownload/moveMutFiles.pl
- Raw Data/01.code/05.TMB/
- Raw Data/01.code/05.TMB/TMB.pl
- Raw Data/01.code/06.maftools/
- Raw Data/01.code/06.maftools/cuproOmics12.maftools.R
- Raw Data/01.code/07.CNV/
- Raw Data/01.code/07.CNV/cuproOmics13.CNVann.pl
- Raw Data/01.code/08.CNVfreq/
- Raw Data/01.code/08.CNVfreq/cuproOmics14.CNVfreq.R
- Raw Data/01.code/09.CNVsurvival/
- Raw Data/01.code/09.CNVsurvival/cnvsurv.R
- Raw Data/01.code/10.preRcircos/
- Raw Data/01.code/10.preRcircos/cuproOmics15.preRcircos.pl
- Raw Data/01.code/11.Rcircos/
- Raw Data/01.code/11.Rcircos/cuproOmics16.RCircos.R
- Raw Data/01.code/12.cuproExp/
- Raw Data/01.code/12.cuproExp/cuproOmics18.cuproExp.R
- Raw Data/01.code/13.cuproSur/
- Raw Data/01.code/13.cuproSur/cuproOmics19.cuproSur.R
- Raw Data/01.code/14.network/
- Raw Data/01.code/14.network/cuproOmics20.network.R
- Raw Data/01.code/15.cuproCluster/
- Raw Data/01.code/15.cuproCluster/02.CRGcluster/
- Raw Data/01.code/15.cuproCluster/02.CRGcluster/ConsensusClusterPlus.R
- Raw Data/01.code/15.cuproCluster/02.CRGcluster/cuproOmics21.cluster.R
- Raw Data/01.code/15.cuproCluster/30.unicox/
- Raw Data/01.code/15.cuproCluster/30.unicox/cuproptosis14.model.R
- Raw Data/01.code/15.cuproCluster/30.unicox/Exptime.R
- Raw Data/01.code/15.cuproCluster/ConsensusClusterPlus.R
- Raw Data/01.code/16.CRGclusterSur/
- Raw Data/01.code/16.CRGclusterSur/cuproOmics22.CRGclusterSur.R
- Raw Data/01.code/17.clinical_cluster/
- Raw Data/01.code/17.clinical_cluster/cuproptosis15.cliStat.R
- Raw Data/01.code/18.heatmap/
- Raw Data/01.code/18.heatmap/cuproOmics23.heatmap.R
- Raw Data/01.code/18.heatmap/data_premanager_pvalue_heatmap.R
- Raw Data/01.code/19.GSVA/
- Raw Data/01.code/19.GSVA/cuproOmics24.GSVA.R
- Raw Data/01.code/20.ssGSEA/
- Raw Data/01.code/20.ssGSEA/cuproOmics25.ssGSEA.R
- Raw Data/01.code/21.CRGcluster_immune_/
- Raw Data/01.code/21.CRGcluster_immune_/00.immFunction/
- Raw Data/01.code/21.CRGcluster_immune_/00.immFunction/cuproptosis29.immFunction.R
- Raw Data/01.code/21.CRGcluster_immune_/00.immFunction/分组boxplot.R
- Raw Data/01.code/21.CRGcluster_immune_/01_cancer-immunity cycle/
- Raw Data/01.code/21.CRGcluster_immune_/01_cancer-immunity cycle/cancer-immunity cycle.R
- Raw Data/01.code/21.CRGcluster_immune_/02_immue_checkpoint/
- Raw Data/01.code/21.CRGcluster_immune_/02_immue_checkpoint/immue_checkpoint.R
- Raw Data/01.code/21.CRGcluster_immune_/04_.HLA&MHC/
- Raw Data/01.code/21.CRGcluster_immune_/04_.HLA&MHC/HLA&MHC.R
- Raw Data/01.code/21.CRGcluster_immune_/3.TIDE/
- Raw Data/01.code/21.CRGcluster_immune_/3.TIDE/TIDE.R
- Raw Data/01.code/22.clusterDiff/
- Raw Data/01.code/22.clusterDiff/cuproOmics27.diff.R
- Raw Data/01.code/22.clusterDiff/heatmap.R
- Raw Data/01.code/23.GO/
- Raw Data/01.code/23.GO/cuproOmics28.GO.R
- Raw Data/01.code/24.KEGG/
- Raw Data/01.code/24.KEGG/cuproOmics29.KEGG.R
- Raw Data/01.code/25.unicox/
- Raw Data/01.code/25.unicox/cuproptosis14.model.R
- Raw Data/01.code/25.unicox/Exptime.R
- Raw Data/01.code/26.model/
- Raw Data/01.code/26.model/cuproOmics34.model.R
- Raw Data/01.code/26.model/棒棒糖图.R
- Raw Data/01.code/26.model/模型的森林图.R
- Raw Data/01.code/27.indep/
- Raw Data/01.code/27.indep/cuproptosis20.indep.R
- Raw Data/01.code/28.model clinical/
- Raw Data/01.code/28.model clinical/cuproptosis15.cliStat.R
- Raw Data/01.code/29.ggalluvial_new/
- Raw Data/01.code/29.ggalluvial_new/ggalluvial_new.R
- Raw Data/01.code/30.clusterRisk/
- Raw Data/01.code/30.clusterRisk/cuproOmics36.clusterRisk.R
- Raw Data/01.code/31.geneDiff/
- Raw Data/01.code/31.geneDiff/cuproOmics37.geneDiff.R
- Raw Data/01.code/32.survival/
- Raw Data/01.code/32.survival/cuproOmics38.survial.R
- Raw Data/01.code/33.ROC/
- Raw Data/01.code/33.ROC/cuproOmics39.ROC.R
- Raw Data/01.code/34.external_validation/
- Raw Data/01.code/34.external_validation/CPGEA/
- Raw Data/01.code/34.external_validation/CPGEA/01_survival/
- Raw Data/01.code/34.external_validation/CPGEA/01_survival/validation.R
- Raw Data/01.code/34.external_validation/CPGEA/02_ROC/
- Raw Data/01.code/34.external_validation/CPGEA/02_ROC/ROC.R
- Raw Data/01.code/34.external_validation/DFKZ/
- Raw Data/01.code/34.external_validation/DFKZ/1.survival&ROC/
- Raw Data/01.code/34.external_validation/DFKZ/1.survival&ROC/validation.R
- Raw Data/01.code/34.external_validation/GEO/
- Raw Data/01.code/34.external_validation/GEO/3.GSE70768/
- Raw Data/01.code/34.external_validation/GEO/3.GSE70768/01_survival/
- Raw Data/01.code/34.external_validation/GEO/3.GSE70768/01_survival/validation.R
- Raw Data/01.code/34.external_validation/GEO/4.GSE70769/
- Raw Data/01.code/34.external_validation/GEO/4.GSE70769/1.survival&ROC/
- Raw Data/01.code/34.external_validation/GEO/4.GSE70769/1.survival&ROC/validation.R
- Raw Data/01.code/34.external_validation/GEO/5.GSE54460/
- Raw Data/01.code/34.external_validation/GEO/5.GSE54460/1.survival&ROC/
- Raw Data/01.code/34.external_validation/GEO/5.GSE54460/1.survival&ROC/validation.R
- Raw Data/01.code/34.external_validation/GEO/6.GSE46602/
- Raw Data/01.code/34.external_validation/GEO/6.GSE46602/1.survival&ROC/
- Raw Data/01.code/34.external_validation/GEO/6.GSE46602/1.survival&ROC/validation.R
- Raw Data/01.code/34.external_validation/GEO/7.GSE70770/
- Raw Data/01.code/34.external_validation/GEO/7.GSE70770/1.survival&ROC/
- Raw Data/01.code/34.external_validation/GEO/7.GSE70770/1.survival&ROC/validation.R
- Raw Data/01.code/34.external_validation/MSKCC/
- Raw Data/01.code/34.external_validation/MSKCC/validation.R
- Raw Data/01.code/35.riskPlot/
- Raw Data/01.code/35.riskPlot/cuproOmics40.riskPlot.R
- Raw Data/01.code/36.Nomo/
- Raw Data/01.code/36.Nomo/cuproOmics41.Nomo.R
- Raw Data/01.code/37.estimate/
- Raw Data/01.code/37.estimate/cuproOmics44.estimate.R
- Raw Data/01.code/38.estimateVioplot/
- Raw Data/01.code/38.estimateVioplot/cuproOmics45.vioplot.R
- Raw Data/01.code/39.preMaftools/
- Raw Data/01.code/39.preMaftools/cuproOmics46.preMaftools.pl
- Raw Data/01.code/40.maftools/
- Raw Data/01.code/40.maftools/cuproOmics47.maftools.R
- Raw Data/01.code/41.riskTMB/
- Raw Data/01.code/41.riskTMB/cuproOmics48.riskTMB.R
- Raw Data/01.code/42.tmbSur/
- Raw Data/01.code/42.tmbSur/cuproptosis33.tmbSur.R
- Raw Data/01.code/43.pRRophetic_TCGA/
- Raw Data/01.code/43.pRRophetic_TCGA/cuproOmics51.pRRophetic.R
- Raw Data/01.code/44.TCGA_risk_GSEA/
- Raw Data/01.code/44.TCGA_risk_GSEA/01.riskdeg/
- Raw Data/01.code/44.TCGA_risk_GSEA/01.riskdeg/DESeq2.R
- Raw Data/01.code/44.TCGA_risk_GSEA/01.riskdeg/heatmap.R
- Raw Data/01.code/44.TCGA_risk_GSEA/01.riskdeg/volcano.R
- Raw Data/01.code/44.TCGA_risk_GSEA/02_GSEA/
- Raw Data/01.code/44.TCGA_risk_GSEA/02_GSEA/GSEA.R
- Raw Data/01.code/45.TCGA.Risk.immune/
- Raw Data/01.code/45.TCGA.Risk.immune/00_1.ssGSEA/
- Raw Data/01.code/45.TCGA.Risk.immune/00_1.ssGSEA/cuproOmics25.ssGSEA.R
- Raw Data/01.code/45.TCGA.Risk.immune/00_2.immFunction/
- Raw Data/01.code/45.TCGA.Risk.immune/00_2.immFunction/cuproptosis29.immFunction.R
- Raw Data/01.code/45.TCGA.Risk.immune/01_cancer-immunity cycle/
- Raw Data/01.code/45.TCGA.Risk.immune/01_cancer-immunity cycle/cancer-immunity cycle.R
- Raw Data/01.code/45.TCGA.Risk.immune/02_immue_checkpoint/
- Raw Data/01.code/45.TCGA.Risk.immune/02_immue_checkpoint/immue_checkpoint.R
- Raw Data/01.code/45.TCGA.Risk.immune/03.TIDE/
- Raw Data/01.code/45.TCGA.Risk.immune/03.TIDE/TIDE.R
- Raw Data/01.code/45.TCGA.Risk.immune/03.TIDE/TIDE_data_premanage.R
- Raw Data/01.code/45.TCGA.Risk.immune/04_.HLA&MHC/
- Raw Data/01.code/45.TCGA.Risk.immune/04_.HLA&MHC/HLA&MHC.R
- Raw Data/01.code/46.immunotherapy/
- Raw Data/01.code/46.immunotherapy/IMV210/
- Raw Data/01.code/46.immunotherapy/IMV210/immune_riskscore.R
- Raw Data/01.code/46.immunotherapy/IMV210/IMV210.R
- Raw Data/01.code/46.immunotherapy/IMV210/validation.R
- Raw Data/02.qPCR/
- Raw Data/02.qPCR/qPCR_rawdata.xls
- Raw Data/03.Western Blot/
- Raw Data/03.Western Blot/replicate1/
- Raw Data/03.Western Blot/replicate1/WB_B4GALNT4_1.jpg
- Raw Data/03.Western Blot/replicate1/WB_GAPDH_1.jpg
- Raw Data/03.Western Blot/replicate2/
- Raw Data/03.Western Blot/replicate2/WB_B4GALNT4_2.jpg
- Raw Data/03.Western Blot/replicate2/WB_GAPDH_12.jpg
- Raw Data/03.Western Blot/replicate3/
- Raw Data/03.Western Blot/replicate3/WB_B4GALNT4_3.jpg
- Raw Data/03.Western Blot/replicate3/WB_GAPDH_3.jpg
- Raw Data/03.Western Blot.zip
- Raw Data/04. MS/
- Raw Data/04. MS/Differentially_expressed_statistics.xlsx
- Raw Data/05.RNAseq/
- Raw Data/05.RNAseq/RNAseq02_count.xlsx
- Raw Data/05.RNAseq/RNAseq02_fpkm.xlsx
