# Supplementary material for: Identification of novel molecular subtypes and a signature to predict prognosis and therapeutic response based on cuproptosis-related genes in prostate cancer
Source: Front Oncol. 2023 May 2;13:1162653. doi: 10.3389/fonc.2023.1162653 (PMC10185853; doi:10.3389/fonc.2023.1162653)
Supplement: Supplementary file 1 [file DataSheet_1.zip › Raw Data/01.code/02.diff_TCGA/cuproOmics07.diff.R]

#if (!requireNamespace("BiocManager", quietly = TRUE))
#    install.packages("BiocManager")
#BiocManager::install("limma")

#install.packages("reshape2")
#install.packages("ggpubr")


#引用包
library(limma)
library(reshape2)
library(ggpubr)

expFile="symbol.txt"      #表达数据文件
geneFile="gene.txt"       #基因列表文件

#读取输入文件
rt=read.table(expFile, header=T, sep="\t", check.names=F)
rt=as.matrix(rt)
rownames(rt)=rt[,1]
exp=rt[,2:ncol(rt)]
dimnames=list(rownames(exp), colnames(exp))
data=matrix(as.numeric(as.matrix(exp)), nrow=nrow(exp), dimnames=dimnames)
data=avereps(data) #均值去重复

#读取基因列表文件, 提取铜死亡基因的表达量
gene=read.table(geneFile, header=T, sep="\t", check.names=F)
sameGene=intersect(as.vector(gene[,1]), row.names(data))
data=data[sameGene,]

#获取正常样品和肿瘤样品的数目
group=sapply(strsplit(colnames(data),"\\-"), "[", 4)
group=sapply(strsplit(group,""), "[", 1)
group=gsub("2", "1", group)
conNum=length(group[group==1])       #正常组样品数目
treatNum=length(group[group==0])     #肿瘤组样品数目
sampleType=c(rep("Normal",conNum), rep("Tumor",treatNum))
exp=log2(data+1)
exp=as.data.frame(t(exp))
exp=cbind(exp, Type=sampleType)

#把数据转换成ggplot2输入文件
data=melt(exp, id.vars=c("Type"))
colnames(data)=c("Type", "Gene", "Expression")

#绘制箱线图
p=ggboxplot(data, x="Gene", y="Expression", color = "Type", 
            xlab="",
            ylab="Gene expression",
            legend.title="Type",
            palette = c("blue", "red"),
            width=0.8)
p=p+rotate_x_text(60)
p1=p+stat_compare_means(aes(group=Type),
                        method="wilcox.test",
                        symnum.args=list(cutpoints = c(0, 0.001, 0.01, 0.05, 1), symbols = c("***", "**", "*", " ")),
                        label = "p.signif")

#输出图形
pdf(file="boxplot.pdf", width=7, height=5)
print(p1)
dev.off()
