# Supplementary material for: Identification of novel molecular subtypes and a signature to predict prognosis and therapeutic response based on cuproptosis-related genes in prostate cancer
Source: Front Oncol. 2023 May 2;13:1162653. doi: 10.3389/fonc.2023.1162653 (PMC10185853; doi:10.3389/fonc.2023.1162653)
Supplement: Supplementary file 1 [file DataSheet_1.zip › Raw Data/01.code/03_CPGEA/长海数据处理.R]

##长海表达矩阵数据处理
library(stringr)
exp=read.csv("nature_fpkm.csv")
dim(exp)
exp=exp[,!str_detect(colnames(exp),"N")]
table(duplicated(exp$gene_name)) #85个重复基因
exp=exp[,-1]
exp=limma::avereps(exp[,-1],ID=exp$gene_name) #按照均值去重复。
dim(exp)
colnames(exp)=str_remove(colnames(exp),"_WTS")
write.csv(exp,"changhai_exp_fpkm.csv")

##fpkm to tpm
fpkm=read.csv("changhai_exp_fpkm.csv",row.names = 1)
fpkmToTpm=function(fpkm)
{
  exp(log(fpkm) - log(sum(fpkm)) + log(1e6))
}
tpms=apply(fpkm,2,fpkmToTpm)
write.csv(tpms,"changhai_exp_tpm.csv")


###长海BCR和临床数据处理
sur=read.csv("nature_surv&clinical.csv")
colnames(sur)[1]="patient_ID"
sur$patient_ID=paste0("T",sur$patient_ID)

library(dplyr)
table(colnames(exp)%in%sur$patient_ID) #RNAseq的病人都有临床数据
sur=sur[sur$patient_ID%in%colnames(exp),]
dim(sur)
write.csv(sur,"changhai_sur&clinical.csv")
