# Supplementary material for: Identification of novel molecular subtypes and a signature to predict prognosis and therapeutic response based on cuproptosis-related genes in prostate cancer
Source: Front Oncol. 2023 May 2;13:1162653. doi: 10.3389/fonc.2023.1162653 (PMC10185853; doi:10.3389/fonc.2023.1162653)
Supplement: Supplementary file 1 [file DataSheet_1.zip › Raw Data/01.code/06.maftools/cuproOmics12.maftools.R]

#if (!require("BiocManager"))
#    install.packages("BiocManager")
#BiocManager::install("maftools")


library(maftools)       #引用包
# setwd("C:\\多组学-TCGA-前列腺癌-铜死亡\\12.maftools")      #设置工作目录

#读取基因列表文件,获取铜死亡相关的基因
geneRT=read.table("gene.txt", header=T, sep="\t", check.names=F, row.names=1)
gene=row.names(geneRT)

#绘制瀑布图
pdf(file="oncoplot.pdf", width=7, height=6.5)
maf=read.maf(maf="input.maf")
oncoplot(maf=maf, genes=gene, fontSize=0.8, draw_titv=T)
dev.off()
