# Supplementary material for: Identification of novel molecular subtypes and a signature to predict prognosis and therapeutic response based on cuproptosis-related genes in prostate cancer
Source: Front Oncol. 2023 May 2;13:1162653. doi: 10.3389/fonc.2023.1162653 (PMC10185853; doi:10.3389/fonc.2023.1162653)
Supplement: Supplementary file 1 [file DataSheet_1.zip › Raw Data/01.code/08.CNVfreq/cuproOmics14.CNVfreq.R]

rm(list = ls())
inputFile="cnvMatrix.txt"     #输入文件

rt=read.table(inputFile, header=T, sep="\t", check.names=F, row.names=1)    #读取输入文件
GAIN=rowSums(rt> 0)         #获取拷贝数增加的样品数目
LOSS=rowSums(rt< 0)         #获取拷贝数缺失的样品数目
GAIN=GAIN/ncol(rt)*100      #计算拷贝数增加的百分率
LOSS=LOSS/ncol(rt)*100      #计算拷贝数缺失的百分率
data=cbind(GAIN, LOSS)
data=data[order(data[,"LOSS"],decreasing = T),]
write.csv(data,"cnv.csv")

#绘制图形
library(ggplot2)
data.max = apply(data, 1, max)
pdf(file="CNVfreq.pdf", width=8, height=5.5)
cex=1.3
par(cex.lab=cex, cex.axis=cex, font.axis=2, las=1, xpd=T)
bar=barplot(data.max, col="grey80", border=NA,
            xlab="", ylab="CNV.frequency(%)", space=1.5,
            xaxt="n", ylim=c(0,1.2*max(data.max)),
            axisnames =T)
points(bar,data[,"GAIN"], pch=20, col=2, cex=3)
points(bar,data[,"LOSS"], pch=20, col=3, cex=3)
legend("top", legend=c('GAIN','LOSS'), col=2:3, pch=20, bty="n", cex=2, ncol=2)
par(srt=45)
text(bar, par('usr')[3]-1, rownames(data), adj=1, cex=1)
dev.off()
