# Supplementary material for: Identification of novel molecular subtypes and a signature to predict prognosis and therapeutic response based on cuproptosis-related genes in prostate cancer
Source: Front Oncol. 2023 May 2;13:1162653. doi: 10.3389/fonc.2023.1162653 (PMC10185853; doi:10.3389/fonc.2023.1162653)
Supplement: Supplementary file 1 [file DataSheet_1.zip › Raw Data/01.code/09.CNVsurvival/cnvsurv.R]

###
#引用包
library(survival)
library(survminer)
library(stringr)
library(dplyr)
rm(list = ls())
e=read.table("cnvMatrix.txt",header = T,row.names = 1,check.names = F)
colnames(e)=str_sub(colnames(e),1,12)
table(duplicated(colnames(e)))
e=e[,!duplicated(colnames(e))]
te=t(e)
te=abs(te)
class(te)
te=as.data.frame(te)
te$num=apply(te,1,sum)
te$group=ifelse(te$num=="0","Unaltered group","Altered group")
write.csv(te,"cnv.csv")
te=tibble::rownames_to_column(te)
te$rowname=str_sub(te$rowname,1,12)
table(duplicated(te$rowname))
te=te[!duplicated(te$rowname),]
time=read.table("TCGA_PRAD_PFI.txt",header = T,check.names = F)
merge=inner_join(te,time,by=c("rowname"="Patient"))
merge=merge[,c("rowname","group","futime","fustat")]
merge$futime=merge$futime/365
#生存分析,观察CNV变化与否之间病人的生存是否具有差异
rt=merge
length=length(levels(factor(rt$group)))
diff=survdiff(Surv(futime, fustat) ~ group, data = rt)
pValue=1-pchisq(diff$chisq, df=length-1)
if(pValue<0.001){
  pValue="p<0.001"
}else{
  pValue=paste0("p=",sprintf("%.03f",pValue))
}
fit <- survfit(Surv(futime, fustat) ~ group, data = rt)
#print(surv_median(fit))

#绘制生存曲线
bioCol=c("#0066FF","#FF9900","#FF0000","#6E568C","#7CC767","#223D6C","#D20A13","#FFD121","#088247","#11AA4D")
bioCol=bioCol[1:length]
surPlot=ggsurvplot(fit, 
                   data=rt,
                   conf.int=F,
                   pval=pValue,
                   pval.size=6,
                   legend.title="group",
                   legend.labs=levels(factor(rt[,"group"])),
                   legend = c(0.8, 0.8),
                   font.legend=10,
                   xlab="Time(years)",
                   ylab="Progression-Free Survival",
                   break.time.by = 2,
                   palette = bioCol,
                   surv.median.line = "hv",
                   risk.table=T,
                   cumevents=F,
                   risk.table.height=.25)

#输出图形
pdf(file="survival.pdf", width=6.5, height=5.25, onefile=FALSE)
print(surPlot)
dev.off()
