# Supplementary material for: Identification of novel molecular subtypes and a signature to predict prognosis and therapeutic response based on cuproptosis-related genes in prostate cancer
Source: Front Oncol. 2023 May 2;13:1162653. doi: 10.3389/fonc.2023.1162653 (PMC10185853; doi:10.3389/fonc.2023.1162653)
Supplement: Supplementary file 1 [file DataSheet_1.zip › Raw Data/01.code/11.Rcircos/cuproOmics16.RCircos.R]

#install.packages("RCircos")
library("RCircos")       #引用包
#初始化圈图
cytoBandIdeogram=read.table("refer.txt", header=T, sep="\t")
chr.exclude <- NULL
cyto.info <- cytoBandIdeogram
tracks.inside <- 5
tracks.outside <- 0
RCircos.Set.Core.Components(cyto.info, chr.exclude, tracks.inside, tracks.outside)

#设置圈图参数
rcircos.params <- RCircos.Get.Plot.Parameters()
rcircos.params$text.size=0.8
rcircos.params$point.size=5
RCircos.Reset.Plot.Parameters(rcircos.params)

#输出文件
pdf(file="RCircos.pdf", width=8, height=8)
RCircos.Set.Plot.Area()
RCircos.Chromosome.Ideogram.Plot()

#读取拷贝数的文件，绘制散点图
RCircos.Scatter.Data=read.table("Rcircos.scatter.txt", header=T, sep="\t", check.names=F)
data.col <- 4
track.num <- 1
side <- "in"
RCircos.Scatter.Plot(RCircos.Scatter.Data, data.col, track.num, side, by.fold=0.1)

#读取基因注释文件，标注基因的名称
RCircos.Gene.Label.Data=read.table("Rcircos.geneLabel.txt", header=T, sep="\t", check.names=F)
name.col <- 4
side <- "in"
track.num <- 2
RCircos.Gene.Connector.Plot(RCircos.Gene.Label.Data, track.num, side)
track.num <- 3
RCircos.Gene.Name.Plot(RCircos.Gene.Label.Data, name.col, track.num, side)
dev.off()
