# Supplementary material for: Identification of novel molecular subtypes and a signature to predict prognosis and therapeutic response based on cuproptosis-related genes in prostate cancer
Source: Front Oncol. 2023 May 2;13:1162653. doi: 10.3389/fonc.2023.1162653 (PMC10185853; doi:10.3389/fonc.2023.1162653)
Supplement: Supplementary file 1 [file DataSheet_1.zip › Raw Data/01.code/13.cuproSur/cuproOmics19.cuproSur.R]

#if (!requireNamespace("BiocManager", quietly = TRUE))
#    install.packages("BiocManager")
#BiocManager::install("limma")

#install.packages('survival')
#install.packages("survminer")


#引用包
rm(list = ls())
library(limma)
library(survival)
library(survminer)

expFile="cuproGeneExp.txt"     #表达数据文件
cliFile="TCGA_PRAD_PFI.txt"             #生存数据文件

#读取表达文件，并对输入文件整理
rt=read.table(expFile, header=T, sep="\t", check.names=F)
rt=as.matrix(rt)
rownames(rt)=rt[,1]
exp=rt[,2:ncol(rt)]
dimnames=list(rownames(exp), colnames(exp))
data=matrix(as.numeric(as.matrix(exp)), nrow=nrow(exp), dimnames=dimnames)
data=avereps(data)
data=data[rowMeans(data)>0,]
data=t(data)
rownames(data)=gsub("(.*?)\\_(.*?)", "\\2", rownames(data))

#读取生存数据
cli=read.table(cliFile, header=T, sep="\t", check.names=F, row.names=1)
cli$futime=cli$futime/365

#数据合并
sameSample=intersect(row.names(data), row.names(cli))
data=data[sameSample,]
cli=cli[sameSample,]
rt=cbind(cli, data)

#对基因进行循环，找出预后相关的基因
outTab=data.frame()
km=c()
for(i in colnames(rt[,3:ncol(rt)])){
  #cox分析
  cox <- coxph(Surv(futime, fustat) ~ rt[,i], data = rt)
  coxSummary = summary(cox)
  coxP=coxSummary$coefficients[,"Pr(>|z|)"]
  outTab=rbind(outTab,
               cbind(id=i,
                     HR=coxSummary$conf.int[,"exp(coef)"],
                     HR.95L=coxSummary$conf.int[,"lower .95"],
                     HR.95H=coxSummary$conf.int[,"upper .95"],
                     pvalue=coxSummary$coefficients[,"Pr(>|z|)"])
  )
  #km分析
  data=rt[,c("futime", "fustat", i)]
  colnames(data)=c("futime", "fustat", "gene")
  #获取最优cutoff作为临界值。将样本分为高低表达两组。
  res.cut=surv_cutpoint(data, time = "futime", event = "fustat", variables =c("gene"))
  res.cat=surv_categorize(res.cut)
  fit=survfit(Surv(futime, fustat) ~gene, data = res.cat)
  #print(paste0(i, " ", res.cut$cutpoint[1]))
  #比较高低表达组的生存差异
  diff=survdiff(Surv(futime, fustat) ~gene,data =res.cat)
  pValue=1-pchisq(diff$chisq, df=1)
  km=c(km, pValue)
  #对pvalue<0.05的基因进行生存曲线的绘制
  if(pValue<0.05){
    if(pValue<0.001){
      pValue="p<0.001"
    }else{
      pValue=paste0("p=",sprintf("%.03f",pValue))
    }
    
    #绘制生存曲线
    surPlot=ggsurvplot(fit,
                       data=res.cat,
                       pval=pValue,
                       pval.size=6,
                       legend.title=i,
                       legend.labs=c("high","low"),
                       xlab="Time(years)",
                       ylab="Progression-Free Survival",
                       palette=c("red", "blue"),
                       break.time.by=1, #x轴时间跨度
                       conf.int=F,
                       risk.table=F)
    
    pdf(file=paste0("sur.", i, ".pdf"),onefile = FALSE,
        width = 5,           #图形的宽度
        height =4.5)         #图形的高度
    print(surPlot)
    dev.off()
  }
}

#输出单因素的结果
outTab=cbind(outTab, km)
write.table(outTab,file="uniCox.txt",sep="\t",row.names=F,quote=F)
