# Supplementary material for: Identification of novel molecular subtypes and a signature to predict prognosis and therapeutic response based on cuproptosis-related genes in prostate cancer
Source: Front Oncol. 2023 May 2;13:1162653. doi: 10.3389/fonc.2023.1162653 (PMC10185853; doi:10.3389/fonc.2023.1162653)
Supplement: Supplementary file 1 [file DataSheet_1.zip › Raw Data/01.code/15.cuproCluster/02.CRGcluster/ConsensusClusterPlus.R]

##ConsensusClusterPlus running R language code
# Genotyping of samples by expression of prognosis-related genes.
maxK=9    #Maximum value of k (up to several groups of samples)
data=exp  # Expression matrix of input prognosis-related genes(behavioral prognosis-related genes, listed as case samples).
results=ConsensusClusterPlus(data,
                             maxK=maxK,
                             reps=50,
                             pItem=0.8,
                             pFeature=1,
                             clusterAlg="pam",  #Algorithm for clustering
                             distance="euclidean", #Algorithm for distance
                             seed=123456,
                             plot="png")
###First run the previous script to find the best K value by the output graph.

#Output typing results
clusterNum=2        #The optimal K value of 2 was determined based on the above results, i.e., divided into 2 subtypes.
cluster=results[[clusterNum]][["consensusClass"]]
cluster=as.data.frame(cluster)
colnames(cluster)=c("CRGcluster")
letter=c("A","B","C","D","E","F","G")
uniqClu=levels(factor(cluster$CRGcluster))
cluster$CRGcluster=letter[match(cluster$CRGcluster, uniqClu)]
clusterOut=rbind(ID=colnames(cluster), cluster)
write.table(clusterOut, file="CRGcluster.txt", sep="\t", quote=F, col.names=F)
