# Supplementary material for: Identification of novel molecular subtypes and a signature to predict prognosis and therapeutic response based on cuproptosis-related genes in prostate cancer
Source: Front Oncol. 2023 May 2;13:1162653. doi: 10.3389/fonc.2023.1162653 (PMC10185853; doi:10.3389/fonc.2023.1162653)
Supplement: Supplementary file 1 [file DataSheet_1.zip › Raw Data/01.code/15.cuproCluster/02.CRGcluster/cuproOmics21.cluster.R]

#install.packages("survival")

#if (!requireNamespace("BiocManager", quietly = TRUE))
#    install.packages("BiocManager")
#BiocManager::install("limma")

#if (!requireNamespace("BiocManager", quietly = TRUE))
#    install.packages("BiocManager")
# BiocManager::install("ConsensusClusterPlus")


#引用包
library(limma)
library(survival)
library(ConsensusClusterPlus)

expFile="cuproGeneExp.txt"    #表达数据文件
cliFile="TCGA_PRAD_PFI.txt"            #生存数据文件


#读取表达数据文件
data=read.table(expFile, header=T, sep="\t", check.names=F, row.names=1)
data=t(data)
data2=data
rownames(data)=gsub("(.*?)\\_(.*?)", "\\2", rownames(data))

#读取生存数据文件
cli=read.table(cliFile, header=T, sep="\t", check.names=F, row.names=1)

#数据合并
sameSample=intersect(row.names(data), row.names(cli))
data=data[sameSample,]
cli=cli[sameSample,]
rt=cbind(cli, data)

#单因素COX分析。寻找预后相关的基因。
sigGenes=c()
for(i in colnames(rt)[3:ncol(rt)]){
  cox=coxph(Surv(futime, fustat) ~ rt[,i], data = rt)
  coxSummary=summary(cox)
  coxP=coxSummary$coefficients[,"Pr(>|z|)"]
  if(coxP<0.05){ sigGenes=c(sigGenes,i) }
}

#对样品进行分型 。通过预后相关基因的表达量对样本基因分型。
maxK=9     #最大的k值(最多可以将样品分成几个组)
data=t(data2[,sigGenes])
results=ConsensusClusterPlus(data,
                             maxK=maxK,
                             reps=50,
                             pItem=0.8,
                             pFeature=1,
                             #title=workDir,
                             clusterAlg="pam", #聚类算法
                             distance="euclidean", #距离的算法
                             seed=123456,
                             plot="png")
###先运行前面的脚本，通过输出的图形寻找最佳的K值。

#输出分型结果
clusterNum=2        #分成2个亚型
cluster=results[[clusterNum]][["consensusClass"]]
cluster=as.data.frame(cluster)
colnames(cluster)=c("CRGcluster")
letter=c("A","B","C","D","E","F","G")
uniqClu=levels(factor(cluster$CRGcluster))
cluster$CRGcluster=letter[match(cluster$CRGcluster, uniqClu)]
clusterOut=rbind(ID=colnames(cluster), cluster)
write.table(clusterOut, file="CRGcluster.txt", sep="\t", quote=F, col.names=F)
