# Supplementary material for: Identification of novel molecular subtypes and a signature to predict prognosis and therapeutic response based on cuproptosis-related genes in prostate cancer
Source: Front Oncol. 2023 May 2;13:1162653. doi: 10.3389/fonc.2023.1162653 (PMC10185853; doi:10.3389/fonc.2023.1162653)
Supplement: Supplementary file 1 [file DataSheet_1.zip › Raw Data/01.code/16.CRGclusterSur/cuproOmics22.CRGclusterSur.R]

#install.packages("survival")
#install.packages("survminer")


#引用包
library(survival)
library(survminer)

clusterFile="CRGcluster.txt"     #分型的结果文件
cliFile="TCGA_PRAD_PFI.txt"               #生存数据文件

#读取输入文件
cluster=read.table(clusterFile, header=T, sep="\t", check.names=F, row.names=1)
rownames(cluster)=gsub("(.*?)\\_(.*?)", "\\2", rownames(cluster))
cli=read.table(cliFile, header=T, sep="\t", check.names=F, row.names=1)
colnames(cli)=c("futime", "fustat")
cli$futime=cli$futime/365

#数据合并。交集样本
sameSample=intersect(row.names(cluster), row.names(cli))
rt=cbind(cli[sameSample,,drop=F], cluster[sameSample,,drop=F])

#生存分析,观察不同分型之间病人的生存是否具有差异
length=length(levels(factor(rt$CRGcluster)))
diff=survdiff(Surv(futime, fustat) ~ CRGcluster, data = rt)
pValue=1-pchisq(diff$chisq, df=length-1)
if(pValue<0.001){
  pValue="p<0.001"
}else{
  pValue=paste0("p=",sprintf("%.03f",pValue))
}
fit <- survfit(Surv(futime, fustat) ~ CRGcluster, data = rt)
#print(surv_median(fit))

#绘制生存曲线
bioCol=c("#0066FF","#FF9900","#FF0000","#6E568C","#7CC767","#223D6C","#D20A13","#FFD121","#088247","#11AA4D")
bioCol=bioCol[1:length]
surPlot=ggsurvplot(fit, 
                   data=rt,
                   conf.int=F,
                   pval=pValue,
                   pval.size=6,
                   legend.title="CRGcluster",
                   legend.labs=levels(factor(rt[,"CRGcluster"])),
                   legend = c(0.8, 0.8),
                   font.legend=10,
                   xlab="Time(years)",
                   ylab="Progression-Free Survival",
                   break.time.by = 2,
                   palette = bioCol,
                   surv.median.line = "hv",
                   risk.table=T,
                   cumevents=F,
                   risk.table.height=.25)

#输出图形
pdf(file="survival.pdf", width=6.5, height=5.25, onefile=FALSE)
print(surPlot)
dev.off()
