# Supplementary material for: Identification of novel molecular subtypes and a signature to predict prognosis and therapeutic response based on cuproptosis-related genes in prostate cancer
Source: Front Oncol. 2023 May 2;13:1162653. doi: 10.3389/fonc.2023.1162653 (PMC10185853; doi:10.3389/fonc.2023.1162653)
Supplement: Supplementary file 1 [file DataSheet_1.zip › Raw Data/01.code/18.heatmap/cuproOmics23.heatmap.R]

#install.packages("pheatmap")

rm(list = ls())
library(pheatmap)       #引用包
expFile="cuproGeneExp_pvalue.txt"       #表达数据文件
clusterFile="CRGcluster.txt"     #分型的结果文件
cliFile="TCGA_PRAD_clinical.txt"           #临床数据文件

#读取输入文件
exp=read.table(expFile, header=T, sep="\t", check.names=F, row.names=1)
exp=t(exp)
cluster=read.table(clusterFile, header=T, sep="\t", check.names=F, row.names=1)

#合并表达和分型数据
sameSample=intersect(row.names(exp), row.names(cluster))
exp=exp[sameSample, , drop=F]
cluster=cluster[sameSample, , drop=F]
identical(rownames(exp),rownames(cluster)) #行名一直
expCluster=cbind(exp, cluster)

#合并临床数据
cli=read.table(cliFile, header=T, sep="\t", check.names=F, row.names=1)
sameSample=intersect(row.names(expCluster), row.names(cli))
expCluster=expCluster[sameSample,,drop=F]
cli=cli[sameSample,,drop=F]
data=cbind(expCluster, cli)

#提取热图数据
data=data[order(data$CRGcluster),]
Type=data[,((ncol(exp)+1):ncol(data))]
data=t(data[,1:ncol(exp)])

#定义热图注释的颜色
bioCol=c("#0066FF","#FF9900","#FF0000","#6E568C","#7CC767","#223D6C","#D20A13","#FFD121","#088247","#11AA4D")
ann_colors=list()
prgCluCol=bioCol[1:length(levels(factor(Type$CRGcluster)))]
names(prgCluCol)=levels(factor(Type$CRGcluster))
ann_colors[["CRGcluster"]]=prgCluCol

#热图可视化
pdf("heatmap_pvalue.pdf", width=9, height=7)
pheatmap(data,
         annotation=Type,
         annotation_colors = ann_colors,
         color = colorRampPalette(c(rep("blue",5), "white", rep("red",5)))(100),
         cluster_cols =F,
         cluster_rows =T,
         scale="row",
         show_colnames=F,
         fontsize=10,
         fontsize_row=10,
         fontsize_col=10)
dev.off()

##箱图展示----
library(tidyr)
library(dplyr)
n=read.table("cuproGeneExp.txt", header=T, sep="\t", check.names=F, row.names=1)
n=as.data.frame(n)
n=tibble::rownames_to_column(n)
nL=gather(n,key = "key",value = "value",2:ncol(n))
group=read.table(clusterFile, header=T, sep="\t", check.names=F)
merge=inner_join(nL,group,by=c("key"="ID"))
merge$group=ifelse(merge$CRGcluster=="A","cluster A","cluster B")
merge$group=factor(merge$group,levels = c("cluster A","cluster B"))
#绘制箱线图
library(ggpubr)
bioCol=c("#0066FF","#FF9900","#FF0000","#6E568C","#7CC767","#223D6C","#D20A13","#FFD121","#088247","#11AA4D")
bioCol=bioCol[1:length(levels(factor(merge[,"group"])))]
p=ggboxplot(merge, x="rowname", y="value", color="group", 
            ylab="Gene expression",
            xlab="",
            legend.title="group",
            palette=bioCol)
p=p+rotate_x_text(50) #x轴字体倾斜

#保存图形
pdf(file="pvalue_boxplot.pdf", width=8, height=6)
p+stat_compare_means(aes(group=group),symnum.args=list(cutpoints = c(0, 0.001, 0.01, 0.05, 1), symbols = c("***", "**", "*", "ns")),label = "p.signif")
dev.off()
