# Supplementary material for: Identification of novel molecular subtypes and a signature to predict prognosis and therapeutic response based on cuproptosis-related genes in prostate cancer
Source: Front Oncol. 2023 May 2;13:1162653. doi: 10.3389/fonc.2023.1162653 (PMC10185853; doi:10.3389/fonc.2023.1162653)
Supplement: Supplementary file 1 [file DataSheet_1.zip › Raw Data/01.code/18.heatmap/data_premanager_pvalue_heatmap.R]

###带p值的热图表达数据处理
rm(list = ls())
exp=read.table("cuproGeneExp.txt",header = T,row.names = 1,check.names = F)
cl=read.table("CRGcluster.txt",header = T,row.names = 1,check.names = F)
exp=exp[,match(rownames(cl),colnames(exp))]
identical(colnames(exp),rownames(cl)) ##表达矩阵的列名与分型行名顺序一致
g=cl$CRGcluster
g=as.factor(g)
rn = apply(exp,1,function(x){
  p = wilcox.test(x~g)$p.value
  j = ifelse(p<=0.001,
             "***",
             ifelse(p<=0.01,
                    "**",
                    ifelse(p<=0.05,"*","")))
  return(j)
})
rownames(exp) = paste0(rownames(exp),rn)
write.csv(exp,"cuproGeneExp_pvalue.csv")
