# Supplementary material for: Identification of novel molecular subtypes and a signature to predict prognosis and therapeutic response based on cuproptosis-related genes in prostate cancer
Source: Front Oncol. 2023 May 2;13:1162653. doi: 10.3389/fonc.2023.1162653 (PMC10185853; doi:10.3389/fonc.2023.1162653)
Supplement: Supplementary file 1 [file DataSheet_1.zip › Raw Data/01.code/19.GSVA/cuproOmics24.GSVA.R]

#if (!requireNamespace("BiocManager", quietly = TRUE))
#    install.packages("BiocManager")
#BiocManager::install("limma")
#BiocManager::install("GSEABase")
#BiocManager::install("GSVA")

#install.packages("pheatmap")


#引用包
rm(list = ls())
library(limma)
library(GSEABase)
library(GSVA)
library(pheatmap)
library(stringr)
expFile="TCGA_PRAD_tumor_logtpm_geneunique&patient.txt"                 #表达数据文件
clusterFile="CRGcluster.txt"        #分型的结果文件
gmtFile="c2.cp.kegg.symbols.gmt"    #基因集文件


#读取表达输入文件,并对输入文件整理
rt=read.table(expFile, header=T, sep="\t", check.names=F)
rt=as.matrix(rt)
rownames(rt)=rt[,1]
exp=rt[,2:ncol(rt)]
dimnames=list(rownames(exp), colnames(exp))
data=matrix(as.numeric(as.matrix(exp)), nrow=nrow(exp), dimnames=dimnames)
data=avereps(data)# 均值去重

#GSVA分析
geneSets=getGmt(gmtFile, geneIdType=SymbolIdentifier())
gsvaResult=gsva(data, 
                geneSets, 
                min.sz=10, 
                max.sz=500, 
                verbose=TRUE,
                parallel.sz=1)
gsvaOut=rbind(id=colnames(gsvaResult), gsvaResult)
write.table(gsvaOut, file="gsvaOut.txt", sep="\t", quote=F, col.names=F)

#读取分型的结果
cluster=read.table(clusterFile, header=T, sep="\t", check.names=F, row.names=1)

#数据合并(将分型和GSVA的结果进行合并)
gsvaResult=t(gsvaResult)
sameSample=intersect(row.names(gsvaResult), row.names(cluster))
gsvaResult=gsvaResult[sameSample,,drop=F]
cluster=cluster[sameSample,,drop=F]
gsvaCluster=cbind(gsvaResult, cluster)
# library(stringr)
# Project=ifelse(str_sub(rownames(gsvaCluster),1,4)=="TCGA","TCGA","CPGEA")
# gsvaCluster=cbind(gsvaCluster, Project)

#设置比较组 。每两个分型之间进行比较
adj.P.Val.Filter=0.05
allType=as.vector(gsvaCluster$CRGcluster)
comp=combn(levels(factor(allType)), 2)

#差异分析 。对比较组进行循环，每次得到一个比较组。
for(i in 1:ncol(comp)){
  #样品分组
  treat=gsvaCluster[gsvaCluster$CRGcluster==comp[2,i],]
  con=gsvaCluster[gsvaCluster$CRGcluster==comp[1,i],]
  data=rbind(con, treat)
  #对通路进行差异分析
  Type=as.vector(data$CRGcluster)
  ann=data[,ncol(data)]
  ann=as.data.frame(ann)
  rownames(ann)=rownames(data)
  colnames(ann)="CRGcluster"
  data=t(data[,-ncol(data)])
  design=model.matrix(~0+factor(Type))
  colnames(design)=levels(factor(Type))
  fit=lmFit(data, design)
  contrast=paste0(comp[2,i], "-", comp[1,i])
  cont.matrix=makeContrasts(contrast, levels=design)
  fit2=contrasts.fit(fit, cont.matrix)
  fit2=eBayes(fit2)
  
  #输出所有通路的差异情况
  allDiff=topTable(fit2,adjust='fdr',number=200000)
  allDiffOut=rbind(id=colnames(allDiff),allDiff)
  write.table(allDiffOut, file=paste0(contrast, ".all.txt"), sep="\t", quote=F, col.names=F)
  
  #输出差异显著的通路
  diffSig=allDiff[with(allDiff, (abs(logFC)>0.1 & adj.P.Val < adj.P.Val.Filter )), ]
  diffSigOut=rbind(id=colnames(diffSig),diffSig)
  write.table(diffSigOut, file=paste0(contrast, ".diff.txt"), sep="\t", quote=F, col.names=F)
  
  #设置热图注释的颜色
  bioCol=c("#0066FF","#FF9900","#FF0000","#6E568C","#7CC767","#223D6C","#D20A13","#FFD121","#088247","#11AA4D")
  ann_colors=list()
  m6aCluCol=bioCol[1:length(levels(factor(allType)))]
  names(m6aCluCol)=levels(factor(allType))
  ann_colors[["CRGcluster"]]=m6aCluCol[c(comp[1,i], comp[2,i])]
  
  #绘制差异通路热图
  termNum=20000     #设置显示通路的数目
  diffTermName=as.vector(rownames(diffSig))
  diffLength=length(diffTermName)
  if(diffLength<termNum){termNum=diffLength}
  hmGene=diffTermName[1:termNum]
  hmExp=data[hmGene,]
  pdf(file=paste0(contrast,".heatmap2.pdf"), width=14, height=8)
  # rownames(hmExp)=str_remove(rownames(hmExp),"KEGG_")
  pheatmap(hmExp, 
           annotation=ann,
           annotation_colors = ann_colors,
           color = colorRampPalette(c(rep("blue",2), "white", rep("red",2)))(50),
           cluster_cols =F,
           show_colnames = F,
           gaps_col=as.vector(cumsum(table(Type))),
           scale="row",
           fontsize = 10,
           fontsize_row=10,
           fontsize_col=10)
  dev.off()
}

####箱图展示----
###带p值的热图表达数据处理
exp=hmExp
cl=cluster
exp=exp[,match(rownames(cl),colnames(exp))]
identical(colnames(exp),rownames(cl)) ##表达矩阵的列名与分型行名顺序一致
rownames(exp)=str_remove(rownames(exp),"KEGG_")
##箱图展示----
library(tidyr)
library(dplyr)
n=exp
n=as.data.frame(n)
n=tibble::rownames_to_column(n)
nL=gather(n,key = "key",value = "value",2:ncol(n))
group=cl
group=tibble::rownames_to_column(group)
merge=inner_join(nL,group,by=c("key"="rowname"))
merge$group=ifelse(merge$CRGcluster=="A","cluster A","cluster B")
merge$group=factor(merge$group,levels = c("cluster A","cluster B"))
#绘制箱线图
library(ggpubr)
bioCol=c("#0066FF","#FF9900","#FF0000","#6E568C","#7CC767","#223D6C","#D20A13","#FFD121","#088247","#11AA4D")
bioCol=bioCol[1:length(levels(factor(merge[,"group"])))]
p=ggboxplot(merge, x="rowname", y="value", color="group", 
            ylab="Gene expression",
            xlab="",
            legend.title="group",
            palette=bioCol)
p=p+rotate_x_text(50) #x轴字体倾斜

#保存图形
pdf(file="pvalue_boxplot.pdf", width=16, height=12)
p+stat_compare_means(aes(group=group),symnum.args=list(cutpoints = c(0, 0.001, 0.01, 0.05, 1), symbols = c("***", "**", "*", "ns")),label = "p.signif")
dev.off()
