# Supplementary material for: Identification of novel molecular subtypes and a signature to predict prognosis and therapeutic response based on cuproptosis-related genes in prostate cancer
Source: Front Oncol. 2023 May 2;13:1162653. doi: 10.3389/fonc.2023.1162653 (PMC10185853; doi:10.3389/fonc.2023.1162653)
Supplement: Supplementary file 1 [file DataSheet_1.zip › Raw Data/01.code/20.ssGSEA/cuproOmics25.ssGSEA.R]

#if (!requireNamespace("BiocManager", quietly = TRUE))
#    install.packages("BiocManager")
#BiocManager::install("limma")
#BiocManager::install("GSEABase")
#BiocManager::install("GSVA")

#install.packages("ggpubr")


#引用包
library(reshape2)
library(ggpubr)
library(limma)
library(GSEABase)
library(GSVA)

expFile="TCGA_PRAD_tumor_logtpm_geneunique&patient.txt"               #表达数据文件
clusterFile="CRGcluster.txt"      #分型结果文件
gmtFile="immune.gmt"              #免疫基因集文件。固定

#读取表达数据文件,并对输入文件整理
rt=read.table(expFile, header=T, sep="\t", check.names=F)
rt=as.matrix(rt)
rownames(rt)=rt[,1]
exp=rt[,2:ncol(rt)]
dimnames=list(rownames(exp),colnames(exp))
data=matrix(as.numeric(as.matrix(exp)),nrow=nrow(exp),dimnames=dimnames)
data=avereps(data)

#读取基因集文件
geneSets=getGmt(gmtFile, geneIdType=SymbolIdentifier())

#ssGSEA分析
ssgseaScore=gsva(data, geneSets, method='ssgsea', kcdf='Gaussian', abs.ranking=TRUE)
#对ssGSEA打分进行矫正
normalize=function(x){
  return((x-min(x))/(max(x)-min(x)))}
ssgseaScore=normalize(ssgseaScore)
#输出ssGSEA打分结果
ssgseaOut=rbind(id=colnames(ssgseaScore), ssgseaScore)
write.table(ssgseaOut,file="ssGSEA.result.txt",sep="\t",quote=F,col.names=F)

#读取分型的结果文件
cluster=read.table(clusterFile, header=T, sep="\t", check.names=F, row.names=1)

#数据合并(将分型与免疫细胞打分进行合并)
ssgseaScore=t(ssgseaScore)
sameSample=intersect(row.names(ssgseaScore), row.names(cluster))
ssgseaScore=ssgseaScore[sameSample,,drop=F]
cluster=cluster[sameSample,,drop=F]
scoreCluster=cbind(ssgseaScore, cluster)

#把数据转换成ggplot2输入文件
data=melt(scoreCluster, id.vars=c("CRGcluster"))
colnames(data)=c("CRGcluster", "Immune", "Fraction")

#绘制箱线图
bioCol=c("#0066FF","#FF9900","#FF0000","#6E568C","#7CC767","#223D6C","#D20A13","#FFD121","#088247","#11AA4D")
bioCol=bioCol[1:length(levels(factor(data[,"CRGcluster"])))]
p=ggboxplot(data, x="Immune", y="Fraction", color="CRGcluster", 
            ylab="Immune infiltration",
            xlab="",
            legend.title="CRGcluster",
            palette=bioCol)+
            theme(
            axis.text=element_text(size=15),
            axis.title.y = element_text(size = 16),
            legend.text = element_text(size=16))
p=p+rotate_x_text(50) #x轴字体倾斜

#保存图形
pdf(file="boxplot.pdf", width=8, height=6.5)
p+stat_compare_means(aes(group=CRGcluster),symnum.args=list(cutpoints = c(0, 0.001, 0.01, 0.05, 1), symbols = c("***", "**", "*", "")),label = "p.signif")
dev.off()
