# Supplementary material for: Identification of novel molecular subtypes and a signature to predict prognosis and therapeutic response based on cuproptosis-related genes in prostate cancer
Source: Front Oncol. 2023 May 2;13:1162653. doi: 10.3389/fonc.2023.1162653 (PMC10185853; doi:10.3389/fonc.2023.1162653)
Supplement: Supplementary file 1 [file DataSheet_1.zip › Raw Data/01.code/21.CRGcluster_immune_/00.immFunction/分组boxplot.R]

#免疫功能。
rm(list = ls())
d=read.table("immFunScore.txt",header = T,check.names = F,row.names = 1)
#取出正常样本
library(stringr)
d=d[,str_sub(colnames(d),14,15)<10]
colnames(d)=str_sub(colnames(d),1,12)
table(duplicated(colnames(d)))
s=d[,!duplicated(colnames(d))]
s=tibble::rownames_to_column(s)
#宽数据变长数据
library("tidyr")
sL=gather(s,key = "key",value = "value",2:ncol(s))
dim(sL)
#增加group列risk
risk=read.table("risk.all.txt",header = T)
risk=risk[,c(1,ncol(risk))]
library(dplyr)
merge=inner_join(sL,risk,by=c("key"="id"))
##绘图
library("ggplot2")
library("ggpubr")
pdf("immune_function_boxplot.pdf",width=10,height=6)
ggboxplot(merge, x = "rowname", y = "value",
          color = "risk",
          palette = "nejm"
           )+
          stat_compare_means(aes(group = risk),label =  "p.signif")+
          ylab("Immune function score")+
          xlab("")+
          theme(axis.text.x =element_text(angle = 45,hjust = 1) ) #坐标标签倾斜
dev.off()#pdf格式图片，推荐
