# Supplementary material for: Identification of novel molecular subtypes and a signature to predict prognosis and therapeutic response based on cuproptosis-related genes in prostate cancer
Source: Front Oncol. 2023 May 2;13:1162653. doi: 10.3389/fonc.2023.1162653 (PMC10185853; doi:10.3389/fonc.2023.1162653)
Supplement: Supplementary file 1 [file DataSheet_1.zip › Raw Data/01.code/21.CRGcluster_immune_/04_.HLA&MHC/HLA&MHC.R]

###MHC和HLA
##step1：数据处理，wilcox差异分析,显著基因名后加*
rm(list = ls())
library(tinyarray)
library(dplyr)
library(stringr)
library(tidyr)
library(ggpubr)
hla= read.delim("HLA_geneset.txt",header = T)
mhc=read.delim("MHC_geneset.txt",header = T)
exp=read.table("TCGA_PRAD_tumor_logtpm_geneunique&patient.txt",header = T,check.names = F,row.names = 1) #读入表达矩阵
group=read.table("CRGcluster.txt",header = T,check.names = F) #分组信息
group=group[order(group$CRGcluster),] ##group行排序,目的把同一cluster放在一起
##取交集样本的表达矩阵
exp=exp[,colnames(exp)%in%group$ID]
##将表达矩阵患者顺序与group中患者顺序保持一致
exp=exp[,match(group$ID,colnames(exp))]
identical(colnames(exp),group$ID) ##顺序一致

####HLA----
##HLA的基因的表达矩阵
n = exp[rownames(exp)%in%hla$symbol,] 

#热图展示----
#差异分析
g=group$CRGcluster
g=as.factor(g)
rn = apply(n,1,function(x){
  p = wilcox.test(x~g)$p.value
  j = ifelse(p<=0.001,
             "***",
             ifelse(p<=0.01,
                    "**",
                    ifelse(p<=0.05,"*","")))
  return(j)
})
rownames(n) = paste0(rownames(n),rn)
##
# write.csv(n,"CRG_cancer_immunity_cycleExp_pvalue.csv")

###热图展示
library(pheatmap)
#定义热图注释的颜色
bioCol=c("#0066FF","#FF9900","#FF0000","#6E568C","#7CC767","#223D6C","#D20A13","#FFD121","#088247","#11AA4D")
ann_colors=list()
prgCluCol=bioCol[1:length(levels(factor(group$CRGcluster)))] #根据分组的多少提取图例的颜色个数
names(prgCluCol)=levels(factor(group$CRGcluster)) #提取图例
ann_colors[["CRGcluster"]]=prgCluCol #图例和其颜色设置
##制作注释
an=data.frame(CRGcluster=group$CRGcluster)
rownames(an)=group$ID
#热图可视化
pdf("HLA_heatmap.pdf", width=7.5, height=5)
pheatmap(n,
         annotation=an,
         annotation_colors = ann_colors,
         color = colorRampPalette(c(rep("blue",5), "white", rep("red",5)))(100),
         cluster_cols =F,
         cluster_rows =T,
         scale="row",
         show_colnames=F,
         fontsize=8,
         fontsize_row=8,
         fontsize_col=8)
dev.off()

##箱图展示----
n = exp[rownames(exp)%in%hla$symbol,] 
n=tibble::rownames_to_column(n)
nL=gather(n,key = "key",value = "value",2:ncol(n))
merge=inner_join(nL,group,by=c("key"="ID"))
merge$group=ifelse(merge$CRGcluster=="A","cluster A","cluster B")
merge$group=factor(merge$group,levels = c("cluster A","cluster B"))
#绘制箱线图
bioCol=c("#0066FF","#FF9900","#FF0000","#6E568C","#7CC767","#223D6C","#D20A13","#FFD121","#088247","#11AA4D")
bioCol=bioCol[1:length(levels(factor(merge[,"group"])))]
p=ggboxplot(merge, x="rowname", y="value", color="group", 
            ylab="Gene expression",
            xlab="",
            legend.title="group",
            palette=bioCol)
p=p+rotate_x_text(50) #x轴字体倾斜

#保存图形
pdf(file="HLA_boxplot.pdf", width=8, height=6)
p+stat_compare_means(aes(group=group),symnum.args=list(cutpoints = c(0, 0.001, 0.01, 0.05, 1), symbols = c("***", "**", "*", "ns")),label = "p.signif")
dev.off()

#####MHC
####MHC----
##MHC的基因的表达矩阵
m = exp[rownames(exp)%in%mhc$symbol,] 

#热图展示----
#差异分析
g=group$CRGcluster
g=as.factor(g)
rm = apply(m,1,function(x){
  p = wilcox.test(x~g)$p.value
  j = ifelse(p<=0.001,
             "***",
             ifelse(p<=0.01,
                    "**",
                    ifelse(p<=0.05,"*","")))
  return(j)
})
rownames(m) = paste0(rownames(m),rm)
##
# write.csv(n,"CRG_cancer_immunity_cycleExp_pvalue.csv")

###热图展示
library(pheatmap)
#定义热图注释的颜色
bioCol=c("#0066FF","#FF9900","#FF0000","#6E568C","#7CC767","#223D6C","#D20A13","#FFD121","#088247","#11AA4D")
ann_colors=list()
prgCluCol=bioCol[1:length(levels(factor(group$CRGcluster)))] #根据分组的多少提取图例的颜色个数
names(prgCluCol)=levels(factor(group$CRGcluster)) #提取图例
ann_colors[["CRGcluster"]]=prgCluCol #图例和其颜色设置
##制作注释
an=data.frame(CRGcluster=group$CRGcluster)
rownames(an)=group$ID
#热图可视化
pdf("MHC_heatmap.pdf", width=7.5, height=5)
pheatmap(m,
         annotation=an,
         annotation_colors = ann_colors,
         color = colorRampPalette(c(rep("blue",5), "white", rep("red",5)))(100),
         cluster_cols =F,
         cluster_rows =T,
         scale="row",
         show_colnames=F,
         fontsize=8,
         fontsize_row=8,
         fontsize_col=8)
dev.off()

##箱图展示----
m = exp[rownames(exp)%in%mhc$symbol,] 
m=tibble::rownames_to_column(m)
mL=gather(m,key = "key",value = "value",2:ncol(m))
merge=inner_join(mL,group,by=c("key"="ID"))
merge$group=ifelse(merge$CRGcluster=="A","cluster A","cluster B")
merge$group=factor(merge$group,levels = c("cluster A","cluster B"))
#绘制箱线图
bioCol=c("#0066FF","#FF9900","#FF0000","#6E568C","#7CC767","#223D6C","#D20A13","#FFD121","#088247","#11AA4D")
bioCol=bioCol[1:length(levels(factor(merge[,"group"])))]
p=ggboxplot(merge, x="rowname", y="value", color="group", 
            ylab="Gene expression",
            xlab="",
            legend.title="group",
            palette=bioCol)
p=p+rotate_x_text(50) #x轴字体倾斜

#保存图形
pdf(file="MHC_boxplot.pdf", width=6, height=5)
p+stat_compare_means(aes(group=group),symnum.args=list(cutpoints = c(0, 0.001, 0.01, 0.05, 1), symbols = c("***", "**", "*", "ns")),label = "p.signif")
dev.off()
