# Supplementary material for: Identification of novel molecular subtypes and a signature to predict prognosis and therapeutic response based on cuproptosis-related genes in prostate cancer
Source: Front Oncol. 2023 May 2;13:1162653. doi: 10.3389/fonc.2023.1162653 (PMC10185853; doi:10.3389/fonc.2023.1162653)
Supplement: Supplementary file 1 [file DataSheet_1.zip › Raw Data/01.code/22.clusterDiff/cuproOmics27.diff.R]

#if (!requireNamespace("BiocManager", quietly = TRUE))
#    install.packages("BiocManager")
#BiocManager::install("limma")

#install.packages("VennDiagram")


#引用包
library(limma) 
library(VennDiagram)

expFile="TCGA_PRAD_tumor_logtpm_geneunique&patient.txt"          #表达数据文件
cluFile="CRGcluster.txt"     #分型的结果文件
logFCfilter=0.585            #logFC过滤条件(logFC=0.585,差异倍数1.5倍;logFC=1,差异2倍;logFC=2,差异4倍)
adj.P.Val.Filter=0.05        #矫正后p值的过滤条件

#读取表达数据文件，并对文件进行整理
rt=read.table(expFile, header=T, sep="\t", check.names=F)
rt=as.matrix(rt)
rownames(rt)=rt[,1]
exp=rt[,2:ncol(rt)]
dimnames=list(rownames(exp),colnames(exp))
data=matrix(as.numeric(as.matrix(exp)),nrow=nrow(exp),dimnames=dimnames)
data=avereps(data)
data=data[rowMeans(data)>0,]

#读取分型的结果文件
cluster=read.table(cluFile, header=T, sep="\t", check.names=F, row.names=1)

#提取交集样品
sameSample=intersect(colnames(data), row.names(cluster))
data=data[,sameSample]
cluster=cluster[sameSample,]

#设置比较组
geneList=list()
Type=as.vector(cluster)
design=model.matrix(~0+factor(Type))
colnames(design)=levels(factor(Type))
comp=combn(levels(factor(Type)), 2)

#差异分析
allDiffGenes=c()
for(i in 1:ncol(comp)){
  fit=lmFit(data, design)
  contrast=paste0(comp[2,i], "-", comp[1,i])
  #print(contrast)
  cont.matrix=makeContrasts(contrast, levels=design)
  fit2=contrasts.fit(fit, cont.matrix)
  fit2=eBayes(fit2)
  
  #输出所有基因的差异情况
  allDiff=topTable(fit2,adjust='fdr',number=200000)
  allDiffOut=rbind(id=colnames(allDiff),allDiff)
  write.table(allDiffOut, file=paste0(contrast, ".all.txt"), sep="\t", quote=F, col.names=F)
  
  #输出显著性的差异结果
  diffSig=allDiff[with(allDiff, (abs(logFC)>logFCfilter & adj.P.Val < adj.P.Val.Filter )), ]
  diffSigOut=rbind(id=colnames(diffSig),diffSig)
  write.table(diffSigOut, file=paste0(contrast, ".diff.txt"), sep="\t", quote=F, col.names=F)
  geneList[[contrast]]=row.names(diffSig)
}

#绘制venn图
venn.plot=venn.diagram(geneList,filename=NULL,fill=rainbow(length(geneList)) )
pdf(file="venn.pdf", width=5, height=5)
grid.draw(venn.plot)
dev.off()

#保存交集基因
interGenes=Reduce(intersect,geneList)
write.table(file="interGene.txt",interGenes,sep="\t",quote=F,col.names=F,row.names=F)

#保存交集基因的表达量
interGeneExp=data[interGenes,]
interGeneExp=rbind(id=colnames(interGeneExp), interGeneExp)
write.table(interGeneExp, file="interGeneExp.txt", sep="\t", quote=F, col.names=F)
