# Supplementary material for: Identification of novel molecular subtypes and a signature to predict prognosis and therapeutic response based on cuproptosis-related genes in prostate cancer
Source: Front Oncol. 2023 May 2;13:1162653. doi: 10.3389/fonc.2023.1162653 (PMC10185853; doi:10.3389/fonc.2023.1162653)
Supplement: Supplementary file 1 [file DataSheet_1.zip › Raw Data/01.code/23.GO/cuproOmics28.GO.R]

#install.packages("colorspace")
#install.packages("stringi")
#install.packages("ggplot2")

#if (!requireNamespace("BiocManager", quietly = TRUE))
#    install.packages("BiocManager")
#BiocManager::install("org.Hs.eg.db")
#BiocManager::install("DOSE")
#BiocManager::install("clusterProfiler")
#BiocManager::install("enrichplot")


#引用包
library("clusterProfiler")
library("org.Hs.eg.db")
library("enrichplot")
library("ggplot2")

pvalueFilter=0.05      #p值过滤条件
qvalueFilter=0.05      #矫正后的p值过滤条件。若结果少，则可以将其改为1。这样结果按照pvalue进行筛选

#定义颜色
colorSel="qvalue"
if(qvalueFilter>0.05){
  colorSel="pvalue"
}

# setwd("C:\\多组学-TCGA-前列腺癌-铜死亡\\28.GO")      #设置工作目录
rt=read.table("interGene.txt", header=F, sep="\t", check.names=F)     #读取输入文件

#获取差异基因的列表,将基因名字转换为基因id
genes=unique(as.vector(rt[,1]))
entrezIDs=mget(genes, org.Hs.egSYMBOL2EG, ifnotfound=NA)
entrezIDs=as.character(entrezIDs)
gene=entrezIDs[entrezIDs!="NA"]        #去除基因id为NA的基因
#gene=gsub("c\\(\"(\\d+)\".*", "\\1", gene)

#GO富集分析
kk=enrichGO(gene=gene, OrgDb=org.Hs.eg.db, pvalueCutoff=1, qvalueCutoff=1, ont="all", readable=T) #readable=T将结果的ID转化为symbol
GO=as.data.frame(kk)
GO=GO[(GO$pvalue<pvalueFilter & GO$qvalue<qvalueFilter),]
#保存富集结果
write.table(GO, file="GO.txt", sep="\t", quote=F, row.names = F)

#定义显示GO的数目
showNum=10
if(nrow(GO)<30){
  showNum=nrow(GO)
}

#柱状图
pdf(file="barplot.pdf", width=10, height=9)
bar=barplot(kk, drop=TRUE, showCategory=5, font.size=15,label_format=80, split="ONTOLOGY", color=colorSel) + facet_grid(ONTOLOGY~., scale='free')
print(bar)
dev.off()

#气泡图
pdf(file="bubble.pdf", width=10, height=9)
bub=dotplot(kk, showCategory=5, orderBy="GeneRatio", font.size=15,label_format=80, split="ONTOLOGY", color=colorSel) + facet_grid(ONTOLOGY~., scale='free')
print(bub)
dev.off()
