# Supplementary material for: Identification of novel molecular subtypes and a signature to predict prognosis and therapeutic response based on cuproptosis-related genes in prostate cancer
Source: Front Oncol. 2023 May 2;13:1162653. doi: 10.3389/fonc.2023.1162653 (PMC10185853; doi:10.3389/fonc.2023.1162653)
Supplement: Supplementary file 1 [file DataSheet_1.zip › Raw Data/01.code/25.unicox/cuproptosis14.model.R]

#install.packages("survival")
#install.packages("caret")
#install.packages("glmnet")
#install.packages("survminer")
#install.packages("timeROC")


#引用包
rm(list = ls())
library(survival)
library(caret)
library(glmnet)
library(survminer)
library(timeROC)

coxPfilter=0.05        #单因素cox方法显著性的过滤标准

#读取输入文件
rt=read.table("expTime.txt", header=T, sep="\t", check.names=F, row.names=1) ##logTPM

############定义森林图函数############
bioForest=function(coxFile=null,forestFile=null,forestCol=null){
  #读取输入文件
  rt <- read.table(coxFile,header=T,sep="\t",row.names=1,check.names=F)
  gene <- rownames(rt)
  hr <- sprintf("%.3f",rt$"HR")
  hrLow  <- sprintf("%.3f",rt$"HR.95L")
  hrHigh <- sprintf("%.3f",rt$"HR.95H")
  Hazard.ratio <- paste0(hr,"(",hrLow,"-",hrHigh,")")
  pVal <- ifelse(rt$pvalue<0.001, "<0.001", sprintf("%.3f", rt$pvalue))
  
  #输出图形
  pdf(file=forestFile, width=9, height=14)
  n <- nrow(rt)
  nRow <- n+1
  ylim <- c(1,nRow)
  layout(matrix(c(1,2),nc=2),width=c(3,2.5))
  
  #绘制森林图左边的临床信息
  xlim = c(0,3)
  par(mar=c(4,2.5,2,1))
  plot(1,xlim=xlim,ylim=ylim,type="n",axes=F,xlab="",ylab="")
  text.cex=0.8
  text(0,n:1,gene,adj=0,cex=text.cex)
  text(1.5-0.5*0.2,n:1,pVal,adj=1,cex=text.cex);text(1.5-0.5*0.2,n+1,'pvalue',cex=text.cex,adj=1)
  text(3,n:1,Hazard.ratio,adj=1,cex=text.cex);text(3,n+1,'Hazard ratio',cex=text.cex,adj=1,)
  
  #绘制森林图
  par(mar=c(4,1,2,1),mgp=c(2,0.5,0))
  LOGindex = 10 
  hrLow = log(as.numeric(hrLow),LOGindex)
  hrHigh = log(as.numeric(hrHigh),LOGindex)
  hr = log(as.numeric(hr),LOGindex)
  xlim = c(floor(min(hrLow,hrHigh)),ceiling(max(hrLow,hrHigh)))
  plot(1,xlim=xlim,ylim=ylim,type="n",axes=F,ylab="",xaxs="i",xlab="Hazard ratio")
  arrows(as.numeric(hrLow),n:1,as.numeric(hrHigh),n:1,angle=90,code=3,length=0.05,col="darkblue",lwd=2.5)
  abline(v=log(1,LOGindex),col="black",lty=2,lwd=2)
  boxcolor = ifelse(as.numeric(hr) > log(1,LOGindex), forestCol[1],forestCol[2])
  points(as.numeric(hr), n:1, pch = 15, col = boxcolor, cex=1.3)
  a1 = axis(1,labels=F,tick=F)
  axis(1,a1,10^a1)
  dev.off()
}
############绘制森林图函数############
  #单因素cox分析
  outUniTab=data.frame()
  sigGenes=c("futime","fustat")
  for(i in colnames(rt[,3:ncol(rt)])){
    #cox分析
    cox <- coxph(Surv(futime, fustat) ~ rt[,i], data = rt)
    coxSummary = summary(cox)
    coxP=coxSummary$coefficients[,"Pr(>|z|)"]
    
    #保留显著性基因
    if(coxP<coxPfilter){
      sigGenes=c(sigGenes,i)
      outUniTab=rbind(outUniTab,
                      cbind(id=i,
                            HR=coxSummary$conf.int[,"exp(coef)"],
                            HR.95L=coxSummary$conf.int[,"lower .95"],
                            HR.95H=coxSummary$conf.int[,"upper .95"],
                            pvalue=coxSummary$coefficients[,"Pr(>|z|)"])
      )
    }
  }
  uniSigExp=rt[,sigGenes]
  uniSigExpOut=cbind(id=row.names(uniSigExp),uniSigExp)
  if(ncol(uniSigExp)<6){next}
  
  #输出单因素结果
  write.table(outUniTab,file="uni.rtCox.txt",sep="\t",row.names=F,quote=F)
  write.table(uniSigExpOut,file="uni.SigExp.txt",sep="\t",row.names=F,quote=F)
  bioForest(coxFile="uni.rtCox.txt",forestFile="uni.foreast.pdf",forestCol=c("red","green"))
  
