# Supplementary material for: Identification of novel molecular subtypes and a signature to predict prognosis and therapeutic response based on cuproptosis-related genes in prostate cancer
Source: Front Oncol. 2023 May 2;13:1162653. doi: 10.3389/fonc.2023.1162653 (PMC10185853; doi:10.3389/fonc.2023.1162653)
Supplement: Supplementary file 1 [file DataSheet_1.zip › Raw Data/01.code/25.unicox/Exptime.R]

###Exptime
exp=read.table("cuproGeneExp.txt",row.names = 1,check.names = F,header = T)
te=t(exp)
time=read.table("TCGA_PRAD_PFI.txt",check.names = F,header = T,row.names = 1)
merge=merge(time,te,by="row.names")
rownames(merge)=merge$Row.names
merge=merge[,2:ncol(merge)]
write.csv(merge,"Exptime.csv")
