# Supplementary material for: Identification of novel molecular subtypes and a signature to predict prognosis and therapeutic response based on cuproptosis-related genes in prostate cancer
Source: Front Oncol. 2023 May 2;13:1162653. doi: 10.3389/fonc.2023.1162653 (PMC10185853; doi:10.3389/fonc.2023.1162653)
Supplement: Supplementary file 1 [file DataSheet_1.zip › Raw Data/01.code/26.model/cuproOmics34.model.R]

#install.packages("survival")
#install.packages("caret")
#install.packages("glmnet")
#install.packages("survminer")
#install.packages("timeROC")


#引用包
library(survival)
library(caret)
library(glmnet)
library(survminer)
library(timeROC)

rt=read.table("uniSigExpTime.txt", header=T, sep="\t", check.names=F, row.names=1)     #读取输入文件
rt$futime[rt$futime<=1]=1
rt$futime=rt$futime/365 #生存时间单位变成年

#对数据进行分组，构建模型
n=10000     #分组的数目
for(i in 1:n){
  #############对数据进行分组#############
  inTrain<-createDataPartition(y=rt[,2], p=0.5, list=F)
  train<-rt[inTrain,]
  test<-rt[-inTrain,]
  trainOut=cbind(id=row.names(train),train)
  testOut=cbind(id=row.names(test),test)
  
  #lasso回归分析
  x=as.matrix(train[,c(3:ncol(train))])
  y=data.matrix(Surv(train$futime,train$fustat))
  fit <- glmnet(x, y, family = "cox", maxit = 1000)
  cvfit <- cv.glmnet(x, y, family="cox", maxit = 1000)
  coef <- coef(fit, s = cvfit$lambda.min)
  index <- which(coef != 0)
  actCoef <- coef[index]
  lassoGene=row.names(coef)[index]
  lassoSigExp=train[,c("futime", "fustat", lassoGene)]
  lassoSigExpOut=cbind(id=row.names(lassoSigExp), lassoSigExp)
  geneCoef=cbind(Gene=lassoGene, Coef=actCoef)
  if(nrow(geneCoef)<2){next}
  
  #############构建COX模型#############
  multiCox <- coxph(Surv(futime, fustat) ~ ., data = lassoSigExp)
  multiCox=step(multiCox,direction = "both")
  multiCoxSum=summary(multiCox)
  
  #输出模型的公式
  outMultiTab=data.frame()
  outMultiTab=cbind(
    coef=multiCoxSum$coefficients[,"coef"],
    HR=multiCoxSum$conf.int[,"exp(coef)"],
    HR.95L=multiCoxSum$conf.int[,"lower .95"],
    HR.95H=multiCoxSum$conf.int[,"upper .95"],
    pvalue=multiCoxSum$coefficients[,"Pr(>|z|)"])
  outMultiTab=cbind(id=row.names(outMultiTab),outMultiTab)
  outMultiTab=outMultiTab[,1:2]
  
  #输出train组风险文件
  riskScore=predict(multiCox,type="risk",newdata=train)      #利用train得到模型预测train样品风险
  coxGene=rownames(multiCoxSum$coefficients)
  coxGene=gsub("`","",coxGene)
  outCol=c("futime","fustat",coxGene)
  medianTrainRisk=median(riskScore)
  risk=as.vector(ifelse(riskScore>medianTrainRisk,"high","low"))
  trainRiskOut=cbind(id=rownames(cbind(train[,outCol],riskScore,risk)),cbind(train[,outCol],riskScore,risk))
  
  #输出test组风险文件
  riskScoreTest=predict(multiCox,type="risk",newdata=test)     #利用train得到模型预测test样品风险
  riskTest=as.vector(ifelse(riskScoreTest>medianTrainRisk,"high","low"))
  testRiskOut=cbind(id=rownames(cbind(test[,outCol],riskScoreTest,riskTest)),cbind(test[,outCol],riskScore=riskScoreTest,risk=riskTest))
  
  #计算train组和test组中高低风险组生存差异的pvalue	
  diff=survdiff(Surv(futime, fustat) ~risk,data = train)
  pValue=1-pchisq(diff$chisq, df=1)
  diffTest=survdiff(Surv(futime, fustat) ~riskTest,data = test)
  pValueTest=1-pchisq(diffTest$chisq, df=1)
  
  #ROC曲线下面积
  predictTime=3    #预测时间
  roc=timeROC(T=train$futime, delta=train$fustat,
              marker=riskScore, cause=1,
              times=c(predictTime), ROC=TRUE)
  rocTest=timeROC(T=test$futime, delta=test$fustat,
                  marker=riskScoreTest, cause=1,
                  times=c(predictTime), ROC=TRUE)	
  
  if((pValue<0.01) & (roc$AUC[2]>0.65) & (pValueTest<0.05) & (rocTest$AUC[2]>0.63)){
    #输出分组结果
    write.table(trainOut,file="data.train.txt",sep="\t",quote=F,row.names=F)
    write.table(testOut,file="data.test.txt",sep="\t",quote=F,row.names=F)
    #lasso结果
    write.table(lassoSigExpOut,file="lasso.SigExp.txt",sep="\t",row.names=F,quote=F)
    pdf("lasso.lambda.pdf")
    plot(fit, xvar = "lambda", label = TRUE)
    dev.off()
    pdf("lasso.cvfit.pdf")
    plot(cvfit)
    abline(v=log(c(cvfit$lambda.min,cvfit$lambda.1se)), lty="dashed")
    dev.off()
    #输出多因素结果
    write.table(outMultiTab,file="multiCox.txt",sep="\t",row.names=F,quote=F)
    write.table(trainRiskOut,file="risk.train.txt",sep="\t",quote=F,row.names=F)
    write.table(testRiskOut,file="risk.test.txt",sep="\t",quote=F,row.names=F)
    #所有样品的风险文件
    allRiskOut=rbind(trainRiskOut, testRiskOut)
    write.table(allRiskOut,file="risk.all.txt",sep="\t",quote=F,row.names=F)
    break
  }
}
