# Supplementary material for: Identification of novel molecular subtypes and a signature to predict prognosis and therapeutic response based on cuproptosis-related genes in prostate cancer
Source: Front Oncol. 2023 May 2;13:1162653. doi: 10.3389/fonc.2023.1162653 (PMC10185853; doi:10.3389/fonc.2023.1162653)
Supplement: Supplementary file 1 [file DataSheet_1.zip › Raw Data/01.code/26.model/棒棒糖图.R]

###棒棒糖图
library(ggpubr)
library(ggplot2)
d=read.table("multiCox_best.txt",header = T,check.names = F)
d=d[order(d$coef),]
pdf("multi_coef.pdf",width =7,height = 5)
ggdotchart(d, x = "id", y = "coef",
           color = "id",                                # 按照id填充颜色
           # palette = c("#00AFBB", "#E7B800", "#FC4E07"), # 修改颜色
           # sorting = "descending",                      
           add = "segments",                             # 添加棒子
           add.params = list(color = "lightgray", size = 1.5),#改变棒子参数
           rotate = TRUE,                                # 方向转为垂直
           group = "id",                                
           dot.size = 14,                                 # 改变点的大小
           label =round(d$coef,4),                       # 添加label
           font.label = list(color = "black", size = 10, 
                             vjust = 0.5),               # 设置label参数
           ggtheme = theme_pubr(),                        # 改变主题
           xlab=""
)+geom_hline(aes(yintercept=0))
dev.off()
