# Supplementary material for: Identification of novel molecular subtypes and a signature to predict prognosis and therapeutic response based on cuproptosis-related genes in prostate cancer
Source: Front Oncol. 2023 May 2;13:1162653. doi: 10.3389/fonc.2023.1162653 (PMC10185853; doi:10.3389/fonc.2023.1162653)
Supplement: Supplementary file 1 [file DataSheet_1.zip › Raw Data/01.code/27.indep/cuproptosis20.indep.R]

#install.packages('survival')


library(survival)      #引用包

############定义森林图函数############
bioForest=function(coxFile=null, forestFile=null, forestCol=null){
  #读取输入文件
  rt <- read.table(coxFile, header=T, sep="\t", check.names=F, row.names=1)
  gene <- rownames(rt)
  hr <- sprintf("%.3f",rt$"HR")
  hrLow  <- sprintf("%.3f",rt$"HR.95L")
  hrHigh <- sprintf("%.3f",rt$"HR.95H")
  Hazard.ratio <- paste0(hr,"(",hrLow,"-",hrHigh,")")
  pVal <- ifelse(rt$pvalue<0.001, "<0.001", sprintf("%.3f", rt$pvalue))
  
  #输出图形
  pdf(file=forestFile, width=8, height=5)
  n <- nrow(rt)
  nRow <- n+1
  ylim <- c(1,nRow)
  layout(matrix(c(1,2),nc=2),width=c(3,2.5))
  
  #绘制森林图左边的临床信息
  xlim = c(0,3)
  par(mar=c(4,2.5,2,1))
  plot(1,xlim=xlim,ylim=ylim,type="n",axes=F,xlab="",ylab="")
  text.cex=0.8
  text(0,n:1,gene,adj=0,cex=text.cex)
  text(1.5-0.5*0.2,n:1,pVal,adj=1,cex=text.cex);text(1.5-0.5*0.2,n+1,'pvalue',cex=text.cex,font=2,adj=1)
  text(3.1,n:1,Hazard.ratio,adj=1,cex=text.cex);text(3.1,n+1,'Hazard ratio',cex=text.cex,font=2,adj=1)
  
  #绘制右边的森林图
  par(mar=c(4,1,2,1),mgp=c(2,0.5,0))
  xlim = c(0,max(as.numeric(hrLow),as.numeric(hrHigh)))
  plot(1,xlim=xlim,ylim=ylim,type="n",axes=F,ylab="",xaxs="i",xlab="Hazard ratio")
  arrows(as.numeric(hrLow),n:1,as.numeric(hrHigh),n:1,angle=90,code=3,length=0.05,col="darkblue",lwd=2.5)
  abline(v=1,col="black",lty=2,lwd=2)
  boxcolor = ifelse(as.numeric(hr) > 1, forestCol, forestCol)
  points(as.numeric(hr), n:1, pch = 15, col = boxcolor, cex=1.5)
  axis(1)
  dev.off()
}
############定义森林图函数############

############定义独立预后分析函数#############
indep=function(riskFile=null, cliFile=null, project=null){
  risk=read.table(riskFile, header=T, sep="\t", check.names=F, row.names=1)    #读取风险文件
  cli=read.table(cliFile, header=T, sep="\t", check.names=F, row.names=1)      #读取临床文件
  
  #数据合并
  sameSample=intersect(row.names(cli),row.names(risk))
  risk=risk[sameSample,]
  cli=cli[sameSample,]
  rt=cbind(futime=risk[,1], fustat=risk[,2], cli, riskScore=risk[,(ncol(risk)-1)])
  
  #单因素独立预后分析
  uniCoxFile=paste0(project,".uniCox.txt")
  uniCoxPdf=paste0(project,".uniCox.pdf")
  uniTab=data.frame()
  for(i in colnames(rt[,3:ncol(rt)])){
    cox <- coxph(Surv(futime, fustat) ~ rt[,i], data = rt)
    coxSummary = summary(cox)
    uniTab=rbind(uniTab,
                 cbind(id=i,
                       HR=coxSummary$conf.int[,"exp(coef)"],
                       HR.95L=coxSummary$conf.int[,"lower .95"],
                       HR.95H=coxSummary$conf.int[,"upper .95"],
                       pvalue=coxSummary$coefficients[,"Pr(>|z|)"])
    )
  }
  write.table(uniTab,file=uniCoxFile,sep="\t",row.names=F,quote=F)
  bioForest(coxFile=uniCoxFile, forestFile=uniCoxPdf, forestCol="green")
  
  
  #多因素独立预后分析
  multiCoxFile=paste0(project,".multiCox.txt")
  multiCoxPdf=paste0(project,".multiCox.pdf")
  uniTab=uniTab[as.numeric(uniTab[,"pvalue"])<1,]
  rt1=rt[,c("futime","fustat",as.vector(uniTab[,"id"]))]
  multiCox=coxph(Surv(futime, fustat) ~ ., data = rt1)
  multiCoxSum=summary(multiCox)
  multiTab=data.frame()
  multiTab=cbind(
    HR=multiCoxSum$conf.int[,"exp(coef)"],
    HR.95L=multiCoxSum$conf.int[,"lower .95"],
    HR.95H=multiCoxSum$conf.int[,"upper .95"],
    pvalue=multiCoxSum$coefficients[,"Pr(>|z|)"])
  multiTab=cbind(id=row.names(multiTab),multiTab)
  write.table(multiTab, file=multiCoxFile, sep="\t", row.names=F, quote=F)
  bioForest(coxFile=multiCoxFile, forestFile=multiCoxPdf, forestCol="red")
}
############定义独立预后分析函数#############

#调用函数,进行独立预后分析
indep(riskFile="risk.all.txt", cliFile="clinical.txt", project="all")
