# Supplementary material for: Identification of novel molecular subtypes and a signature to predict prognosis and therapeutic response based on cuproptosis-related genes in prostate cancer
Source: Front Oncol. 2023 May 2;13:1162653. doi: 10.3389/fonc.2023.1162653 (PMC10185853; doi:10.3389/fonc.2023.1162653)
Supplement: Supplementary file 1 [file DataSheet_1.zip › Raw Data/01.code/29.ggalluvial_new/ggalluvial_new.R]

#install.packages("ggplot2")
#install.packages("ggalluvial")


#引用包
library(ggalluvial)
library(ggplot2)
library(dplyr)
library(stringr)
crgCluFile="CRGcluster.txt"       #骨和淋巴结转移差异基因分型的结果文件
# geneCluFile="geneCluster.txt"     #基因分型的结果文件
riskFile="risk.all.txt"           #风险文件

#读取输入文件
crgClu=read.table(crgCluFile, header=T, sep="\t", check.names=F, row.names=1)
rownames(crgClu)=str_remove(rownames(crgClu),"TCGA_")%>%str_remove("Changhai_")
# geneClu=read.table(geneCluFile, header=T, sep="\t", check.names=F, row.names=1)
risk=read.table(riskFile, header=T, sep="\t", check.names=F, row.names=1)

#合并数据
# identical(rownames(crgClu),rownames(geneClu))
# twoCluster=cbind(crgClu, geneClu)
# sameSample=intersect(row.names(crgClu), row.names(risk))
# rt=cbind(risk[sameSample,,drop=F], crgClu[sameSample,,drop=F])
rt=merge(risk,crgClu,by="row.names")

#准备桑基图输入文件
rt=rt[,c("CRGcluster", "risk", "fustat")]
colnames(rt)=c("CRGcluster", "Risk", "Fustat")
rt[,"Fustat"]=ifelse(rt[,"Fustat"]==0, "Progression \nFree", "Progression") ##\n为换行符
corLodes=to_lodes_form(rt, axes = 1:ncol(rt), id = "Cohort")

#绘制桑基图
pdf(file="ggalluvial_new.pdf", width=7, height=5.5)
mycol=rep(c("#0066FF","#FF9900","#FF0000","#029149","#6E568C","#E0367A","#D8D155","#223D6C","#D20A13","#431A3D","#91612D","#FFD121","#088247","#11AA4D","#58CDD9","#7A142C","#5D90BA","#64495D","#7CC767"),15)
ggplot(corLodes, aes(x = x, stratum = stratum, alluvium = Cohort,fill = stratum, label = stratum)) +
  scale_x_discrete(expand = c(0, 0)) +  
  #设置线条颜色，forward说明线条颜色与前面的柱状图一致，backward说明线条颜色与后面的柱状图一致。
  geom_flow(width = 3/10,aes.flow = "forward") + 
  geom_stratum(alpha = .9,width = 3/10) +
  scale_fill_manual(values = mycol) +
  #size=3代表字体大小
  geom_text(stat = "stratum", size = 4,color="white") +
  xlab("") + ylab("") + theme_bw() + 
  theme(axis.line = element_blank(),axis.ticks = element_blank(),axis.text.y = element_blank()) + #去掉坐标轴
  theme(panel.grid =element_blank()) + 
  theme(panel.border = element_blank()) + 
  ggtitle("") + guides(fill = FALSE)                            
dev.off()
