# Supplementary material for: Identification of novel molecular subtypes and a signature to predict prognosis and therapeutic response based on cuproptosis-related genes in prostate cancer
Source: Front Oncol. 2023 May 2;13:1162653. doi: 10.3389/fonc.2023.1162653 (PMC10185853; doi:10.3389/fonc.2023.1162653)
Supplement: Supplementary file 1 [file DataSheet_1.zip › Raw Data/01.code/30.clusterRisk/cuproOmics36.clusterRisk.R]

#if (!requireNamespace("BiocManager", quietly = TRUE))
#    install.packages("BiocManager")
#BiocManager::install("limma")

#install.packages("ggpubr")


#引用包
library(limma)
library(ggpubr)
crgCluFile="CRGcluster.txt"        #铜死亡分型的结果文件
scoreFile="risk.all.txt"           #风险文件

#读取输入文件
crgClu=read.table(crgCluFile, header=T, sep="\t", check.names=F, row.names=1)
# geneClu=read.table(geneCluFile, header=T, sep="\t", check.names=F, row.names=1)
score=read.table(scoreFile, header=T, sep="\t", check.names=F, row.names=1)
score$riskScore[score$riskScore>quantile(score$riskScore,0.99)]=quantile(score$riskScore,0.99)

#合并数据
# twoCluster=cbind(crgClu, geneClu)
sameSample=intersect(row.names(crgClu), row.names(score))
data=cbind(score[sameSample,,drop=F], crgClu[sameSample,,drop=F])


#######骨和淋巴结转移差异基因分型的箱线图########
#设置比较组
data$CRGcluster=factor(data$CRGcluster, levels=levels(factor(data$CRGcluster)))
group=levels(factor(data$CRGcluster))
comp=combn(group, 2)
my_comparisons=list()
for(i in 1:ncol(comp)){my_comparisons[[i]]<-comp[,i]}

#定义图形颜色
bioCol=c("#0066FF","#FF9900","#FF0000","#6E568C","#7CC767","#223D6C","#D20A13","#FFD121","#088247","#11AA4D")
bioCol=bioCol[1:length(levels(factor(data$CRGcluster)))]

#绘制boxplot
boxplot=ggboxplot(data, x="CRGcluster", y="riskScore", color="CRGcluster",
                  xlab="CRGcluster",
                  ylab="Risk score",
                  legend.title="CRGcluster",
                  palette=bioCol,
                  add = "jitter")+ 
  stat_compare_means(comparisons = my_comparisons)

#输出图片
pdf(file="CRGcluster.pdf", width=5, height=4.5)
print(boxplot)
dev.off()
#######骨和淋巴结转移差异基因分型的箱线图########
