# Supplementary material for: Identification of novel molecular subtypes and a signature to predict prognosis and therapeutic response based on cuproptosis-related genes in prostate cancer
Source: Front Oncol. 2023 May 2;13:1162653. doi: 10.3389/fonc.2023.1162653 (PMC10185853; doi:10.3389/fonc.2023.1162653)
Supplement: Supplementary file 1 [file DataSheet_1.zip › Raw Data/01.code/31.geneDiff/cuproOmics37.geneDiff.R]

#if (!requireNamespace("BiocManager", quietly = TRUE))
#    install.packages("BiocManager")
#BiocManager::install("limma")

#install.packages("ggplot2")
#install.packages("ggpubr")


#引用包
library(limma)
library(reshape2)
library(ggplot2)
library(ggpubr)

expFile="cuproGeneExp.txt"     #表达数据文件
riskFile="risk.all.txt"        #风险文件
# setwd("C:\\多组学-TCGA-前列腺癌-铜死亡\\37.geneDiff")     #设置工作目录

#读取基因表达文件,并对数据进行处理
rt=read.table(expFile, header=T, sep="\t", check.names=F)
rt=as.matrix(rt)
rownames(rt)=rt[,1]
exp=rt[,2:ncol(rt)]
dimnames=list(rownames(exp),colnames(exp))
data=matrix(as.numeric(as.matrix(exp)),nrow=nrow(exp),dimnames=dimnames)
data=avereps(data)
data=t(data)
rownames(data)=gsub("(.*?)\\_(.*?)", "\\2", rownames(data))

#读取风险文件，然后合并数据
risk=read.table(riskFile, sep="\t", header=T, check.names=F, row.names=1)
sameSample=intersect(row.names(data),row.names(risk))
rt1=cbind(data[sameSample,,drop=F],risk[sameSample,"risk",drop=F])

#把数据转换成ggplot2输入文件
rt1=melt(rt1,id.vars=c("risk"))
colnames(rt1)=c("risk","Gene","Expression")

#设置比较组
group=levels(factor(rt1$risk))
rt1$risk=factor(rt1$risk, levels=c("low","high"))
comp=combn(group,2)
my_comparisons=list()
for(j in 1:ncol(comp)){my_comparisons[[j]]<-comp[,j]}

#绘制箱线图
boxplot=ggboxplot(rt1, x="Gene", y="Expression", fill="risk",
                  xlab="",
                  ylab="Gene expression",
                  legend.title="Risk",
                  width=0.8,
                  palette = c("#0088FF", "#FF5555") )+
  rotate_x_text(50)+
  stat_compare_means(aes(group=risk),
                     method="wilcox.test",
                     symnum.args=list(cutpoints=c(0, 0.001, 0.01, 0.05, 1), symbols=c("***", "**", "*", "")), label="p.signif")

#输出图片
pdf(file="genediff.pdf", width=7, height=5)
print(boxplot)
dev.off()
