# Supplementary material for: Identification of novel molecular subtypes and a signature to predict prognosis and therapeutic response based on cuproptosis-related genes in prostate cancer
Source: Front Oncol. 2023 May 2;13:1162653. doi: 10.3389/fonc.2023.1162653 (PMC10185853; doi:10.3389/fonc.2023.1162653)
Supplement: Supplementary file 1 [file DataSheet_1.zip › Raw Data/01.code/32.survival/cuproOmics38.survial.R]

#install.packages("survival")
#install.packages("survminer")


#引用包
library(survival)
library(survminer)


#定义生存分析函数
bioSurvival=function(inputFile=null, outFile=null){
  #读取输入文件
  rt=read.table(inputFile, header=T, sep="\t", check.names=F)
  rt$risk=factor(rt$risk, levels=c("low", "high"))
  #比较高低风险组生存差异，得到生存差异的p值
  diff=survdiff(Surv(futime, fustat) ~risk,data = rt)
  pValue=1-pchisq(diff$chisq,df=1)
  if(pValue<0.001){
    pValue="p<0.001"
  }else{
    pValue=paste0("p=",sprintf("%.03f",pValue))
  }
  fit <- survfit(Surv(futime, fustat) ~ risk, data = rt)
  
  #绘制生存曲线
  surPlot=ggsurvplot(fit, 
                     data=rt,
                     conf.int=F,
                     pval=pValue,
                     pval.size=6,
                     legend.title="Risk",
                     legend.labs=c("Low risk", "High risk"),
                     xlab="Time(years)",
                     ylab="Progression-Free Survival",
                     break.time.by = 2,
                     palette=c("#0088FF", "#FF5555"),
                     risk.table=F,
                     risk.table.title="",
                     risk.table.col = "strata",
                     risk.table.height=.25)
  pdf(file=outFile, width=5, height=4.5, onefile=FALSE)
  print(surPlot)
  dev.off()
}

#调用函数，绘制生存曲线
bioSurvival(inputFile="risk.train.txt", outFile="surv.train.pdf")
bioSurvival(inputFile="risk.test.txt", outFile="surv.test.pdf")
bioSurvival(inputFile="risk.all.txt", outFile="surv.all.pdf")
