# Supplementary material for: Identification of novel molecular subtypes and a signature to predict prognosis and therapeutic response based on cuproptosis-related genes in prostate cancer
Source: Front Oncol. 2023 May 2;13:1162653. doi: 10.3389/fonc.2023.1162653 (PMC10185853; doi:10.3389/fonc.2023.1162653)
Supplement: Supplementary file 1 [file DataSheet_1.zip › Raw Data/01.code/34.external_validation/CPGEA/02_ROC/ROC.R]

#install.packages("survival")
#install.packages("survminer")
#install.packages("timeROC")


#引用包
library(survival)
library(survminer)
library(timeROC)

#定义ROC曲线的函数
bioROC=function(inputFile=null, rocFile=null){
  #读取输入文件
  # rt=read.table(inputFile, header=T, sep="\t", check.names=F)
  rt=read.csv(inputFile,row.names = 1,check.names = F)
  rt$futime=rt$futime/365 #单位变为年
  #获取ROC曲线的参数
  ROC_rt=timeROC(T=rt$futime,delta=rt$fustat,
                 marker=rt$riskscore,cause=1,
                 weighting='aalen',
                 times=c(1,3,5),ROC=TRUE)
  #绘制ROC曲线
  pdf(file=rocFile, width=5, height=5)
  plot(ROC_rt,time=1,col='green',title=FALSE,lwd=2)
  plot(ROC_rt,time=3,col='blue',add=TRUE,title=FALSE,lwd=2)
  plot(ROC_rt,time=5,col='red',add=TRUE,title=FALSE,lwd=2)
  #绘制图例
  legend('bottomright',
         c(paste0('AUC at 1 years: ',sprintf("%.03f",ROC_rt$AUC[1])),
           paste0('AUC at 3 years: ',sprintf("%.03f",ROC_rt$AUC[2])),
           paste0('AUC at 5 years: ',sprintf("%.03f",ROC_rt$AUC[3]))),
         col=c("green",'blue','red'),lwd=2,bty = 'n')
  dev.off()
}

#调用函数,绘制ROC曲线
bioROC(inputFile="meta.csv", rocFile="ROC_external_validation.pdf")
