# Supplementary material for: Identification of novel molecular subtypes and a signature to predict prognosis and therapeutic response based on cuproptosis-related genes in prostate cancer
Source: Front Oncol. 2023 May 2;13:1162653. doi: 10.3389/fonc.2023.1162653 (PMC10185853; doi:10.3389/fonc.2023.1162653)
Supplement: Supplementary file 1 [file DataSheet_1.zip › Raw Data/01.code/34.external_validation/MSKCC/validation.R]

###外部验证
rm(list = ls())
expfile="MSKCC_exp.txt" ###表达数据
survfile="MSKCC_DFS.txt"###生存数据
multiCox=read.table("multiCox.txt",header = T,check.names = F)
gene=multiCox$id
coef=multiCox$coef #模型线性加乘的系数
names(coef)=gene
##外部表达数据
exp=read.table(expfile,header = T,check.names = F,row.names = 1)#
# table(duplicated(exp$symbol))
# exp=exp[!duplicated(exp$symbol),]
# write.csv(exp,"GSE70768_exp.csv")
# exp=log2(exp+1) #取对数
dat=exp[gene,] #模型gene表达矩阵
dat=t(dat)
dat=as.data.frame(dat)
dat$riskscore=apply(dat, 1,function(k)sum(coef*k))
###外部生存数据
sur=read.table(survfile,header = T,check.names = F)
sur=sur[sur$futime!="unknown",]
dat=tibble::rownames_to_column(dat)
library(dplyr)
meta=inner_join(dat,sur,by=c("rowname"="id"))
meta$futime=as.numeric(meta$futime)
meta$fustat=as.numeric(meta$fustat)
# ###计算最佳截点
res.cut = survminer::surv_cutpoint(meta, time = "futime", event = "fustat", variables = "riskscore")
cut = res.cut[["cutpoint"]][1, 1]
cut
pdf("res_cut.pdf",width = 8,height = 6)
plot(res.cut, "riskscore", palette = "npg")
dev.off()
###根据最佳截点分组
meta$risk= ifelse(meta$riskscore<cut,"low","high")
table(meta$risk)
write.csv(meta,file = "meta.csv")

####根据训练集中位数
# cut=0.878286636 ###训练集中位值
# meta$risk= ifelse(meta$riskscore<cut,"low","high")
# write.csv(meta,file = "meta.csv")

# ###自身中位数
# meta$risk= ifelse(meta$riskscore<median(meta$riskscore),"low","high")
# write.csv(meta,file = "meta.csv")

####开始验证
#引用包
library(survival)
library(survminer)

#定义生存分析函数
bioSurvival=function(inputFile=null, outFile=null){
  #读取输入文件
  rt=read.csv(inputFile,row.names=1,check.names=F)
  rt$risk=factor(rt$risk, levels=c("low", "high"))
  rt$futime= rt$futime/365 #时间单位变成年
  #比较高低风险组生存差异，得到生存差异的p值
  diff=survdiff(Surv(futime, fustat) ~risk,data = rt)
  pValue=1-pchisq(diff$chisq,df=1)
  if(pValue<0.001){
    pValue="p<0.001"
  }else{
    pValue=paste0("p=",sprintf("%.03f",pValue))
  }
  fit <- survfit(Surv(futime, fustat) ~ risk, data = rt)
  
  #绘制生存曲线
  surPlot=ggsurvplot(fit, 
                     data=rt,
                     conf.int=F,
                     pval=pValue,
                     pval.size=6,
                     legend.title="Risk",
                     legend.labs=c("Low risk", "High risk"),
                     xlab="Time(years)",
                     ylab="Disease-Free Survival",
                     break.time.by = 2,
                     palette=c("#0088FF", "#FF5555"),
                     risk.table=T,
                     risk.table.title="",
                     risk.table.col = "strata",
                     risk.table.height=.25)
  pdf(file=outFile, width=5, height=5, onefile=FALSE)
  print(surPlot)
  dev.off()
}

#调用函数，绘制生存曲线
bioSurvival(inputFile="meta.csv", outFile="surv_external_validation2.pdf")

#install.packages("survival")
#install.packages("survminer")
#install.packages("timeROC")


#引用包
library(survival)
library(survminer)
library(timeROC)

#定义ROC曲线的函数
bioROC=function(inputFile=null, rocFile=null){
  #读取输入文件
  # rt=read.table(inputFile, header=T, sep="\t", check.names=F)
  rt=read.csv(inputFile,row.names = 1,check.names = F)
  rt$futime=rt$futime/365 #单位变为年
  #获取ROC曲线的参数
  ROC_rt=timeROC(T=rt$futime,delta=rt$fustat,
                 marker=rt$riskscore,cause=1,
                 weighting='aalen',
                 times=c(1,3,5),ROC=TRUE)
  #绘制ROC曲线
  pdf(file=rocFile, width=5, height=5)
  plot(ROC_rt,time=1,col='green',title=FALSE,lwd=2)
  plot(ROC_rt,time=3,col='blue',add=TRUE,title=FALSE,lwd=2)
  plot(ROC_rt,time=5,col='red',add=TRUE,title=FALSE,lwd=2)
  #绘制图例
  legend('bottomright',
         c(paste0('AUC at 1 years: ',sprintf("%.03f",ROC_rt$AUC[1])),
           paste0('AUC at 3 years: ',sprintf("%.03f",ROC_rt$AUC[2])),
           paste0('AUC at 5 years: ',sprintf("%.03f",ROC_rt$AUC[3]))),
         col=c("green",'blue','red'),lwd=2,bty = 'n')
  dev.off()
}

#调用函数,绘制ROC曲线
bioROC(inputFile="meta.csv", rocFile="ROC_external_validation135.pdf")
