# Supplementary material for: Identification of novel molecular subtypes and a signature to predict prognosis and therapeutic response based on cuproptosis-related genes in prostate cancer
Source: Front Oncol. 2023 May 2;13:1162653. doi: 10.3389/fonc.2023.1162653 (PMC10185853; doi:10.3389/fonc.2023.1162653)
Supplement: Supplementary file 1 [file DataSheet_1.zip › Raw Data/01.code/35.riskPlot/cuproOmics40.riskPlot.R]

#install.packages("pheatmap")


library(pheatmap)       #引用包
# setwd("C:\\多组学-TCGA-前列腺癌-铜死亡\\40.riskPlot")      #设置工作目录

#定义风险曲线的函数
bioRiskPlot=function(inputFile=null, project=null){
  rt=read.table(inputFile, header=T, sep="\t", check.names=F, row.names=1)    #读取输入文件
  rt=rt[order(rt$riskScore),]       #根据病人的风险得分对样品进行排序
  
  #绘制风险曲线
  riskClass=rt[,"risk"]
  lowLength=length(riskClass[riskClass=="low"])
  highLength=length(riskClass[riskClass=="high"])
  lowMax=max(rt$riskScore[riskClass=="low"])
  line=rt[,"riskScore"]
  line[line>10]=10
  pdf(file=paste0(project, ".riskScore.pdf"), width=7, height=4)
  plot(line, type="p", pch=20,
       xlab="Patients (increasing risk socre)",
       ylab="Risk score",
       col=c(rep("blue",lowLength),rep("red",highLength)) )
  abline(h=lowMax,v=lowLength,lty=2)
  legend("topleft", c("High risk","Low Risk"),bty="n",pch=19,col=c("red","blue"),cex=1.2)
  dev.off()
  
  #绘制生存状态图
  color=as.vector(rt$fustat)
  color[color==1]="red"
  color[color==0]="blue"
  pdf(file=paste0(project, ".survStat.pdf"), width=7, height=4)
  plot(rt$futime, pch=19,ylim=c(0,18),
       xlab="Patients (increasing risk socre)",
       ylab="Progression-Free time (years)",
       col=color)
  legend("topleft", c("Progression","Progression Free"),bty="n",pch=19,col=c("red","blue"),cex=1.2)
  abline(v=lowLength,lty=2)
  dev.off()
  
  #定义热图注释的颜色
  ann_colors=list()
  bioCol=c("#0088FF", "#FF5555")
  names(bioCol)=c("low", "high")
  ann_colors[["Risk"]]=bioCol
  
  #绘制风险热图
  rt1=rt[c(3:(ncol(rt)-2))]
  rt1=t(rt1)
  annotation=data.frame(Risk=rt[,ncol(rt)])
  rownames(annotation)=rownames(rt)
  pdf(file=paste0(project, ".heatmap.pdf"), width=7, height=4)
  pheatmap(rt1, 
           annotation=annotation,
           annotation_colors = ann_colors, 
           cluster_cols = FALSE,
           cluster_rows = FALSE,
           show_colnames = F,
           scale="row",
           color = colorRampPalette(c(rep("blue",3.5), "white", rep("red",3.5)))(50),
           fontsize_col=7,
           fontsize=7,
           fontsize_row=8)
  dev.off()
}

############调用函数, 绘制风险曲线############
#tarin组风险曲线
bioRiskPlot(inputFile="risk.train.txt", project="train")
#test组风险曲线
bioRiskPlot(inputFile="risk.test.txt", project="test")
#所有样品风险曲线
bioRiskPlot(inputFile="risk.all.txt", project="all")
