# Supplementary material for: Identification of novel molecular subtypes and a signature to predict prognosis and therapeutic response based on cuproptosis-related genes in prostate cancer
Source: Front Oncol. 2023 May 2;13:1162653. doi: 10.3389/fonc.2023.1162653 (PMC10185853; doi:10.3389/fonc.2023.1162653)
Supplement: Supplementary file 1 [file DataSheet_1.zip › Raw Data/01.code/37.estimate/cuproOmics44.estimate.R]

# library(utils)
# rforge <- "http://r-forge.r-project.org"
# install.packages("estimate", repos=rforge, dependencies=TRUE)
# #if (!requireNamespace("BiocManager", quietly = TRUE))
#    install.packages("BiocManager")
#BiocManager::install("limma")

#引用包
library(limma)
library(estimate)
inputFile="TCGA_PRAD_tumor_logtpm_geneunique&patient.txt"       #表达数据文件

#读取文件,并对输入文件进行整理
rt=read.table(inputFile, header=T, sep="\t", check.names=F)
rt=as.matrix(rt)
rownames(rt)=rt[,1]
exp=rt[,2:ncol(rt)]
dimnames=list(rownames(exp),colnames(exp))
data=matrix(as.numeric(as.matrix(exp)),nrow=nrow(exp),dimnames=dimnames)
data=avereps(data)

#输出整理后的矩阵文件
out=rbind(ID=colnames(data), data)
write.table(out,file="uniq.symbol.txt",sep="\t",quote=F,col.names=F)

#运行estimate包
filterCommonGenes(input.f="uniq.symbol.txt", 
                  output.f="commonGenes.gct", 
                  id="GeneSymbol")

estimateScore(input.ds = "commonGenes.gct",
              output.ds="estimateScore.gct")

#对肿瘤微环境的打分进行整理, 输出每个样品的打分
scores=read.table("estimateScore.gct", skip=2, header=T)
rownames(scores)=scores[,1]
scores=t(scores[,3:ncol(scores)])
rownames(scores)=gsub("\\.", "\\-", rownames(scores))
out=rbind(ID=colnames(scores), scores)
write.table(out, file="TMEscores.txt", sep="\t", quote=F, col.names=F)
