# Supplementary material for: Identification of novel molecular subtypes and a signature to predict prognosis and therapeutic response based on cuproptosis-related genes in prostate cancer
Source: Front Oncol. 2023 May 2;13:1162653. doi: 10.3389/fonc.2023.1162653 (PMC10185853; doi:10.3389/fonc.2023.1162653)
Supplement: Supplementary file 1 [file DataSheet_1.zip › Raw Data/01.code/38.estimateVioplot/cuproOmics45.vioplot.R]

#install.packages("reshape2")
#install.packages("ggpubr")


#引用包
library(reshape2)
library(ggpubr)

riskFile="risk.all.txt"      #风险文件
TMEfile="TMEscores.txt"      #肿瘤微环境打分文件

#读取风险文件
Risk=read.table(riskFile, header=T, sep="\t", check.names=F, row.names=1)
Risk$risk=factor(Risk$risk, levels=c("low","high"))

#读取肿瘤微环境打分文件
score=read.table(TMEfile, header=T, sep="\t", check.names=F, row.names=1)
score=score[,1:3]
rownames(score)=gsub("(.*?)\\_(.*?)", "\\2", rownames(score))
score=score[row.names(Risk),,drop=F]

#数据合并
rt=cbind(Risk[,"risk",drop=F], score)

#将合并后的数据转换为ggplot2的输入文件
data=melt(rt, id.vars=c("risk"))
colnames(data)=c("Risk", "scoreType", "Score")

#绘制小提琴图
p=ggviolin(data, x="scoreType", y="Score", fill = "Risk",
           xlab="",
           ylab="TME score",
           legend.title="Risk",
           add = "boxplot", add.params = list(color="white"),
           palette = c("#0088FF", "#FF5555"), width=1)
p=p+rotate_x_text(45)
p1=p+stat_compare_means(aes(group=Risk),
                        method="wilcox.test",
                        symnum.args=list(cutpoints = c(0, 0.001, 0.01, 0.05, 1), symbols = c("***", "**", "*", " ")),
                        label = "p.signif")

#输出图形
pdf(file="vioplot.pdf", width=6, height=5)
print(p1)
dev.off()
