# Supplementary material for: Identification of novel molecular subtypes and a signature to predict prognosis and therapeutic response based on cuproptosis-related genes in prostate cancer
Source: Front Oncol. 2023 May 2;13:1162653. doi: 10.3389/fonc.2023.1162653 (PMC10185853; doi:10.3389/fonc.2023.1162653)
Supplement: Supplementary file 1 [file DataSheet_1.zip › Raw Data/01.code/44.TCGA_risk_GSEA/01.riskdeg/DESeq2.R]

##RNAseq DESeq2
rm(list = ls())
proj="risk_deg"
#deseq2----输入exp和Group,输出DEG。
#count表达矩阵读入与整理
exp=read.csv("TCGA_PRAD_tumor_count_unique.csv",check.names = F,row.names = 1)
##基因过滤.仅保留在一半以上样本里表达的基因
dim(exp)
exp = exp[apply(exp, 1, function(x) sum(x > 0) > 0.5*ncol(exp)), ]
nrow(exp)
##样本名化简。非必须
library(stringr)
colnames(exp)=str_sub(colnames(exp),1,12)
table(duplicated(colnames(exp))) #4个重复患者
exp=exp[,!duplicated(colnames(exp))]
##分组文件
group=read.table("risk.all.txt",check.names = F,header = T,row.names = 1)
##表达矩阵样本顺序与group顺序保持一致
exp=exp[,match(rownames(group),colnames(exp))]
identical(rownames(group),colnames(exp))
###分组
group=as.factor(group$risk) 
group=factor(group,levels = c("low","high")) #对照在前。
##
library(DESeq2)
colData <- data.frame(row.names =colnames(exp), 
                      condition=group)
  dds <- DESeqDataSetFromMatrix(
    countData = exp,
    colData = colData,
    design = ~ condition)
  dds <- DESeq(dds)
class(dds)
res <- results(dds, contrast = c("condition",rev(levels(group)))) #rev倒过来。之前设置levels的时候是normal在前，tumor在后。现在倒过来了是tumor在前，normal在后。
#constrast
c("condition",rev(levels(group)))
class(res)
DEG <- as.data.frame(res)
DEG <- DEG[order(DEG$pvalue),] 
DEG = na.omit(DEG) #去掉含有NA的行。由于过滤宽松的原因，某些基因的表达太低导致logFC或者pvalue无法被计算出来。
head(DEG)

# #添加change列标记基因上调下调
logFC_t = 1
pvalue_t = 0.05
# 
k1 = (DEG$pvalue < pvalue_t)&(DEG$log2FoldChange < -logFC_t);table(k1)
k2 = (DEG$pvalue < pvalue_t)&(DEG$log2FoldChange > logFC_t);table(k2)
DEG$change = ifelse(k1,"DOWN",ifelse(k2,"UP","NOT"))
table(DEG$change)
# head(DEG)
degs=DEG[DEG$change!="NOT",]
exp_diff=exp[rownames(exp)%in%rownames(degs),]
##写出
write.csv(DEG,"risk_deg_all.csv")
write.csv(degs,"risk_deg_diff.csv")
write.csv(exp_diff,"risk_diff_exp.csv")
