# Supplementary material for: Identification of novel molecular subtypes and a signature to predict prognosis and therapeutic response based on cuproptosis-related genes in prostate cancer
Source: Front Oncol. 2023 May 2;13:1162653. doi: 10.3389/fonc.2023.1162653 (PMC10185853; doi:10.3389/fonc.2023.1162653)
Supplement: Supplementary file 1 [file DataSheet_1.zip › Raw Data/01.code/44.TCGA_risk_GSEA/01.riskdeg/heatmap.R]

###DEG1s的heatmap
deg=read.csv("risk_deg_diff.csv")
table(deg$change)
group=read.table("risk.all.txt",header = T,check.names = F)
group=group[order(group$risk,decreasing = T),]

exp=read.table("TCGA_PRAD_tumor_logtpm_geneunique&patient.txt",row.names = 1,header = T,check.names = F)
dat=exp[deg$symbol,]
samesample=intersect(colnames(dat),group$id)
d=dat[,samesample]
d=d[,match(group$id,colnames(d))]
identical(group$id,colnames(d))

##绘图
###热图展示
library(pheatmap)
#定义热图注释的颜色
bioCol=c("#FF9900","#0066FF","#FF0000","#6E568C","#7CC767","#223D6C","#D20A13","#FFD121","#088247","#11AA4D")
ann_colors=list()
prgCluCol=bioCol[1:length(levels(factor(group$risk)))] #根据分组的多少提取图例的颜色个数
names(prgCluCol)=levels(factor(group$risk)) #提取图例
ann_colors[["risk"]]=prgCluCol #图例和其颜色设置
##制作注释
an=data.frame(risk=group$risk)
rownames(an)=group$id
#热图可视化
pdf("riskdeg_heatmap.pdf", width=7.5, height=5)
pheatmap(d,
         annotation=an,
         annotation_colors = ann_colors,
         color = colorRampPalette(c(rep("blue",5), "white", rep("red",5)))(100),
         cluster_cols =F,
         cluster_rows =T,
         scale="row",
         show_colnames=F,
         show_rownames =F,
         fontsize=8,
         fontsize_row=8,
         fontsize_col=8)
dev.off()
