# Supplementary material for: Identification of novel molecular subtypes and a signature to predict prognosis and therapeutic response based on cuproptosis-related genes in prostate cancer
Source: Front Oncol. 2023 May 2;13:1162653. doi: 10.3389/fonc.2023.1162653 (PMC10185853; doi:10.3389/fonc.2023.1162653)
Supplement: Supplementary file 1 [file DataSheet_1.zip › Raw Data/01.code/44.TCGA_risk_GSEA/01.riskdeg/volcano.R]

###数据准备
rm(list = ls())
deg=read.csv("risk_deg_all.csv")
table(deg$change)

###火山图
logFC_cutoff=1
colnames(deg)
DEG <- deg#为了输入方便
this_title <- paste0('Cutoff for logFC is ',round(logFC_cutoff,3),
                     '\nThe number of up gene is ',nrow(DEG[DEG$change =='UP',]) ,
                     '\nThe number of down gene is ',nrow(DEG[DEG$change =='DOWN',]))
this_title
head(DEG)

#绘制火山图
library("ggplot2")

pdf("vocano_plot.pdf",width=8,height=6)
ggplot(data=DEG, aes(x=log2FoldChange, y=-log10(padj), color=change)) +
  geom_point(alpha=0.4, size=1.75) +
  theme_set(theme_set(theme_bw(base_size=20)))+
  xlab("log2 fold change") + ylab("-log10 p-value") +
  ggtitle( this_title  ) +theme_bw()+
  theme(plot.title = element_text(size=15,hjust = 0.5))+
  scale_colour_manual(values = c('blue','black','red'))
dev.off()
