# Supplementary material for: Identification of novel molecular subtypes and a signature to predict prognosis and therapeutic response based on cuproptosis-related genes in prostate cancer
Source: Front Oncol. 2023 May 2;13:1162653. doi: 10.3389/fonc.2023.1162653 (PMC10185853; doi:10.3389/fonc.2023.1162653)
Supplement: Supplementary file 1 [file DataSheet_1.zip › Raw Data/01.code/44.TCGA_risk_GSEA/02_GSEA/GSEA.R]

#GSEA
rm(list = ls())
library(stringr)
library(clusterProfiler)
library(org.Hs.eg.db)
library(ggplot2)
library(enrichplot)
library(dplyr)
proj="risk_GSEA"
deg=read.csv("risk_deg_all.csv") ##输入为全基因差异分析结果。
deg=deg[,c(1,3)]
colnames(deg)=c("symbol","logFC")
#利用bitr函数进行id转换，使用bioconductor的db系列包进行。
ENTREZID<-bitr(deg$symbol,fromType="SYMBOL",toType=c("ENTREZID"),OrgDb="org.Hs.eg.db")#ID转换
merge=inner_join(ENTREZID,deg,by=c("SYMBOL"="symbol"))

#数据要求：向量，内容是riskscore，名字是entrezid ，从大到小排序
geneList = merge$logFC
names(geneList) = merge$ENTREZID
geneList = sort(geneList,decreasing = T)
head(geneList)

## gsea做GO，KEGG富集分析
#GO
# ego <- gseGO(geneList     = geneList,
#              OrgDb        = org.Hs.eg.db,
#              ont          = "BP")
# # head(ego@result,3)
# dim(ego@result)
# write.csv(ego,paste0(proj,"_GSEA_go.csv"))
#KEGG
ekk <- gseKEGG(geneList     = geneList,
               verbose = T)
# head(ekk@result,3)
dim(ekk@result)
write.csv(ekk,paste0(proj,"_GSEA_kegg.csv"))

### 可视化
#GO
# gseaplot2(ego, geneSetID = 1, title = ego$Description[1])# 单通道
# gseaplot2(ego, geneSetID = 1:3) #多通道

#KEGG
# gseaplot2(ekk, geneSetID = 1, title = ekk$Description[1])# 单通道
high_cancer=c(3,8,11,26,33,34,40,41,45) #挑选通路
gseaplot2(ekk, geneSetID =high_cancer) #多通道
ggsave("high_cancer_KEGG.pdf",width = 10,height = 9.5)

high_immu=c(4,16,28,30,43,44,56,60)
gseaplot2(ekk, geneSetID =high_immu) #多通道
ggsave("high_immunity_KEGG.pdf",width = 9,height = 8.5)
save(ekk,file="risk_GSEA_kegg.Rdata")
