# Supplementary material for: Identification of novel molecular subtypes and a signature to predict prognosis and therapeutic response based on cuproptosis-related genes in prostate cancer
Source: Front Oncol. 2023 May 2;13:1162653. doi: 10.3389/fonc.2023.1162653 (PMC10185853; doi:10.3389/fonc.2023.1162653)
Supplement: Supplementary file 1 [file DataSheet_1.zip › Raw Data/01.code/45.TCGA.Risk.immune/00_2.immFunction/cuproptosis29.immFunction.R]

#if (!requireNamespace("BiocManager", quietly = TRUE))
#    install.packages("BiocManager")
#BiocManager::install("limma")

#if (!requireNamespace("BiocManager", quietly = TRUE))
#    install.packages("BiocManager")
#BiocManager::install("GSVA")

#if (!requireNamespace("BiocManager", quietly = TRUE))
#    install.packages("BiocManager")
#BiocManager::install("GSEABase")

#install.packages("pheatmap")
#install.packages("reshape2")


#引用包
library(limma)
library(GSVA)
library(GSEABase)
library(pheatmap)
library(reshape2)

expFile="TCGA_PRAD_tumor_logtpm_geneunique&patient.txt"         #表达数据文件
gmtFile="immune.gmt"         #免疫功能的基因集文件
groupFile="risk.all.group.txt"      #f分组/风险文件


#读取表达输入文件，并对输入文件处理
rt=read.table(expFile, header=T, sep="\t", check.names=F)
rt=as.matrix(rt)
rownames(rt)=rt[,1]
exp=rt[,2:ncol(rt)]
dimnames=list(rownames(exp),colnames(exp))
mat=matrix(as.numeric(as.matrix(exp)),nrow=nrow(exp),dimnames=dimnames)
mat=avereps(mat)
mat=mat[rowMeans(mat)>0,]

#读取数据集文件
geneSet=getGmt(gmtFile, geneIdType=SymbolIdentifier())

#ssgsea分析
ssgseaScore=gsva(mat, geneSet, method='ssgsea', kcdf='Gaussian', abs.ranking=TRUE)
#定义ssGSEA score矫正函数
normalize=function(x){
  return((x-min(x))/(max(x)-min(x)))}
#对ssGSEA score进行矫正
data=normalize(ssgseaScore)
ssgseaOut=rbind(id=colnames(data), data)
write.table(ssgseaOut, file="immFunScore.txt", sep="\t", quote=F, col.names=F)

####可视化----
#宽数据变长数据
data=as.data.frame(data)
data=tibble::rownames_to_column(data)
library("tidyr")
dL=gather(data,key = "key",value = "value",2:ncol(data))
dim(dL)
###读入分组文件
group=read.table(groupFile,header = T,check.names = F)
##合并分组数据
library(dplyr)
merge=inner_join(dL,group,by=c("key"="id"))


#设置比较组
# group=levels(factor(data$risk))
merge$risk=factor(merge$risk, levels=c("low","high")) ##对照组在前。
# comp=combn(group,2)
# my_comparisons=list()
# for(j in 1:ncol(comp)){my_comparisons[[j]]<-comp[,j]}

#绘制箱线图
library(ggpubr)
bioCol=c("#0066FF","#FF9900","#FF0000","#6E568C","#7CC767","#223D6C","#D20A13","#FFD121","#088247","#11AA4D")
bioCol=bioCol[1:length(levels(factor(merge[,"risk"])))]
pdf(file="boxplot.pdf", width=8, height=6.5)
ggboxplot(merge, x="rowname", y="value", color="risk", 
            ylab="Immune function score",
            xlab="",
            legend.title="risk",
            palette=bioCol)+
            rotate_x_text(50)+ #x轴字体倾斜
            stat_compare_means(aes(group=risk),symnum.args=list(cutpoints = c(0, 0.001, 0.01, 0.05, 1), symbols = c("***", "**", "*", "ns")),label = "p.signif")
dev.off()
