# Supplementary material for: Identification of novel molecular subtypes and a signature to predict prognosis and therapeutic response based on cuproptosis-related genes in prostate cancer
Source: Front Oncol. 2023 May 2;13:1162653. doi: 10.3389/fonc.2023.1162653 (PMC10185853; doi:10.3389/fonc.2023.1162653)
Supplement: Supplementary file 1 [file DataSheet_1.zip › Raw Data/01.code/45.TCGA.Risk.immune/03.TIDE/TIDE.R]

#if (!requireNamespace("BiocManager", quietly = TRUE))
#    install.packages("BiocManager")
#BiocManager::install("limma")

#install.packages("ggpubr")


#引用包
rm(list = ls())
library(limma)
library(ggpubr)
library(stringr)
library(dplyr)
tideFile="TIDE.txt"          #TIDE的打分文件
groupFile="risk.all.group.txt"      #分组文件

#读取TIDE数据
tide=read.table(tideFile, header=T, sep="\t", check.names=F, row.names=1)
tide=tibble::rownames_to_column(tide)
tide$rowname=str_sub(tide$rowname,1,12)
table(duplicated(tide$rowname))
tide=avereps(tide,ID=tide$rowname) ##limma的作用,均值去重复
tide=as.data.frame(tide)
#读取分组数据文件
group=read.table(groupFile, header=T, sep="\t", check.names=F, row.names=1)
group=tibble::rownames_to_column(group)
#合并数据
merge=inner_join(group,tide,by="rowname")
merge$TIDE=as.numeric(merge$TIDE)
#设置比较组
merge$group=ifelse(merge$risk=="high", "high risk", "low risk")
group=levels(factor(merge$group)) #提取分组
merge$group=factor(merge$group, levels=c("low risk", "high risk" )) #转为因子.对照在前
group=levels(factor(merge$group))
comp=combn(group,2)
my_comparisons=list()
for(i in 1:ncol(comp)){my_comparisons[[i]]<-comp[,i]}
#绘制小提琴图
pdf(file="TIDE.pdf", width=6, height=5)
ggviolin(merge, x="group", y="TIDE", fill = "group", 
             xlab="", ylab="TIDE",
             palette=c("#0066FF","#FF0000"),
             legend.title="group",
             add = "boxplot", add.params = list(fill="white"))+ 
  stat_compare_means(comparisons = my_comparisons,symnum.args=list(cutpoints = c(0, 0.001, 0.01, 0.05, 1), symbols = c("***", "**", "*", "ns")),label = "p.signif",method = "t.test")
dev.off()
