# Supplementary material for: Identification of novel molecular subtypes and a signature to predict prognosis and therapeutic response based on cuproptosis-related genes in prostate cancer
Source: Front Oncol. 2023 May 2;13:1162653. doi: 10.3389/fonc.2023.1162653 (PMC10185853; doi:10.3389/fonc.2023.1162653)
Supplement: Supplementary file 1 [file DataSheet_1.zip › Raw Data/01.code/45.TCGA.Risk.immune/03.TIDE/TIDE_data_premanage.R]

##网站提交数据处理
library(dplyr)
library(stringr)
exp=read.csv("TCGA_PRAD_all_tpm.csv",check.names = F)
table(duplicated(exp$symbol)) ##1233个基因重复
exp=limma::avereps(exp,ID=exp$symbol) ###基因均值去重复
exp=as.data.frame(exp)
rownames(exp)=exp$symbol
exp=exp[,-1]
en=exp[,str_sub(colnames(exp),14,15)>10] #正常样本表达矩阵
et=exp[,str_sub(colnames(exp),14,15)<10] #肿瘤样本表达矩阵
identical(row.names(en),rownames(et))
#使用apply函数
mean=apply(en, 1, function(x)mean(as.numeric(x)))
exp_tide=apply(et, 2, function(x)as.numeric(x)-mean)
write.csv(exp_tide,"TCGA_PRAD_TIDE_tvsn_exptpm.csv")
