# Supplementary material for: Identification of novel molecular subtypes and a signature to predict prognosis and therapeutic response based on cuproptosis-related genes in prostate cancer
Source: Front Oncol. 2023 May 2;13:1162653. doi: 10.3389/fonc.2023.1162653 (PMC10185853; doi:10.3389/fonc.2023.1162653)
Supplement: Supplementary file 1 [file DataSheet_1.zip › Raw Data/01.code/46.immunotherapy/IMV210/immune_riskscore.R]

###immune_riskscore
meta=read.csv("meta.csv")
cli=read.csv("../02_immune_riskscore/clinical.csv")
cli=cli[,c(1,4,5)]
library(dplyr)
merge=inner_join(cli,meta,by=c("id"="rowname"))
write.csv(merge,"immune_riskscore_all.csv")
merge2=merge[merge$binaryResponse!="unknown",]
write.csv(merge2,"immune_riskscore.csv")
