# Supplementary material for: Identification of novel molecular subtypes and a signature to predict prognosis and therapeutic response based on cuproptosis-related genes in prostate cancer
Source: Front Oncol. 2023 May 2;13:1162653. doi: 10.3389/fonc.2023.1162653 (PMC10185853; doi:10.3389/fonc.2023.1162653)
Supplement: Supplementary file 1 [file DataSheet_1.zip › Raw Data/01.code/46.immunotherapy/IMV210/IMV210.R]

# # https://bioconductor.org/packages/3.10/bioc/src/contrib/DESeq_1.38.0.tar.gz
# install.packages("DESeq_1.38.0.tar.gz",
#                  repos=NULL)
# # http://research-pub.gene.com/IMvigor210CoreBiologies/packageVersions/IMvigor210CoreBiologies_1.0.0.tar.gz 
# install.packages("IMvigor210CoreBiologies_1.0.0.tar.gz",
#                  repos=NULL)
# BiocManager::install(c('lsmeans','spatstat')) 
library(IMvigor210CoreBiologies)
library(knitr)
library(rmarkdown)
analysis_dir <- system.file("analysis", 
                            package="IMvigor210CoreBiologies")
analysis_dir

##
# load
data(cds)  #载入CountDataSet

###表达信息
cds2 <- cds
head(cds2)
# check data  表达矩阵
head(counts(cds2))[1:3,1:3]
dim(counts(cds2)) # 31286基因   348患者
exp=counts(cds2)
###基因名注释文件
ids=fData(cds2)
head(fData(cds2)) 
dim(ids)
exp=merge(ids,exp,by="row.names")
dim(exp)
library(tidyr)
exp=drop_na(exp)
exp1=exp[,7:ncol(exp)]
table(duplicated(exp1$Symbol))
exp1=exp1[!duplicated(exp1$Symbol),]
rownames(exp1)=exp1$Symbol
exp1=exp1[,2:ncol(exp1)]
library(edgeR)
exp2=log2(cpm(exp1)+1)

write.csv(exp2,"IMV210_logcpm.csv")
# 列为entrez_id，对应genesymbol
geneNames <- setNames(fData(cds2)$Symbol, 
                      as.character(rownames(fData(cds2))))
head(geneNames)

##临床信息：pData(cds2)
pd=pData(cds2)
pData(cds2)[1:3,]
colnames(pData(cds2))
write.csv(pd,"clinical.csv")
## 过滤，标准化：filterNvoom
# ?filterNvoom
voomD <- filterNvoom(counts(cds2),
                     minSamples=ncol(counts(cds2))/10, # 最小样本数
                     minCpm=0.25, # 最小cpm值
                     DESeq=FALSE) #  edgeR normFactors will used for normalization(默认),
# TURE:DEseq sizeFactors will be used

names(voomD)
# [1] "targets" "E"       "weights" "design"
m <- voomD$E
dim(m) # 17659   348
m[1:3,1:3]
