# Supplementary material for: Identification of novel molecular subtypes and a signature to predict prognosis and therapeutic response based on cuproptosis-related genes in prostate cancer
Source: Front Oncol. 2023 May 2;13:1162653. doi: 10.3389/fonc.2023.1162653 (PMC10185853; doi:10.3389/fonc.2023.1162653)
Supplement: Supplementary file 1 [file DataSheet_1.zip › Raw Data/02.qPCR/qPCR_rawdata.xls]

## Sheet: Sample Setup
Block Type	96-Well Block (0.2mL)
Calibration Background is expired	Yes
Calibration Background performed on	03-28-2019
Calibration Normalization FAM-ROX is expired	Yes
Calibration Normalization FAM-ROX performed on	03-28-2019
Calibration Normalization VIC-ROX is expired	Yes
Calibration Normalization VIC-ROX performed on	03-28-2019
Calibration Pure Dye FAM is expired	Yes
Calibration Pure Dye FAM performed on	03-28-2019
Calibration Pure Dye NED is expired	Yes
Calibration Pure Dye NED performed on	03-28-2019
Calibration Pure Dye ROX is expired	Yes
Calibration Pure Dye ROX performed on	03-28-2019
Calibration Pure Dye SYBR is expired	Yes
Calibration Pure Dye SYBR performed on	03-28-2019
Calibration Pure Dye TAMRA is expired	Yes
Calibration Pure Dye TAMRA performed on	03-28-2019
Calibration Pure Dye VIC is expired	Yes
Calibration Pure Dye VIC performed on	03-28-2019
Calibration ROI is expired	Yes
Calibration ROI performed on	03-28-2019
Calibration Uniformity is expired	Yes
Calibration Uniformity performed on	03-28-2019
Chemistry	SYBR_GREEN
Date Created	2022-10-28 13:20:35 PM CST
Experiment Barcode
Experiment Comment
Experiment File Name	D:\GD\2022-10-24\2022-10-28 132035.eds
Experiment Name	2022-10-28 132035
Experiment Run End Time	2022-10-28 14:33:44 PM CST
Experiment Type	Comparative Cт (ΔΔCт)
Instrument Name	278862512
Instrument Serial Number	278862512
Instrument Type	QuantStudio(TM) 6 Flex System
Passive Reference
Quantification Cycle Method	Ct
Signal Smoothing On	true
Stage/ Cycle where Analysis is performed	Stage 2, Step 2
User Name
Well	Well Position	Sample Name	Sample Color	Biogroup Name	Biogroup Color	Target Name	Target Color	Task	Reporter	Quencher	Quantity	Comments
1	A1	DU145 1	RGB(176,23,31)			mybp	RGB(176,23,31)	UNKNOWN	SYBR	None
2	A2	DU145 2	RGB(0,0,255)			mybp	RGB(176,23,31)	UNKNOWN	SYBR	None
3	A3	DU145 3	RGB(0,139,69)			mybp	RGB(176,23,31)	UNKNOWN	SYBR	None
4	A4	DU145 4	RGB(255,127,0)			mybp	RGB(176,23,31)	UNKNOWN	SYBR	None
5	A5	BPH 1	RGB(139,137,112)			mybp	RGB(176,23,31)	UNKNOWN	SYBR	None
6	A6	BPH 2	RGB(238,121,66)			mybp	RGB(176,23,31)	UNKNOWN	SYBR	None
7	A7	BPH 3	RGB(142,56,142)			mybp	RGB(176,23,31)	UNKNOWN	SYBR	None
8	A8	BPH 4	RGB(198,113,113)			mybp	RGB(176,23,31)	UNKNOWN	SYBR	None
9	A9	PC3 1	RGB(0,245,255)			mybp	RGB(176,23,31)	UNKNOWN	SYBR	None
10	A10	PC3 2	RGB(238,220,130)			mybp	RGB(176,23,31)	UNKNOWN	SYBR	None
11	A11	PC3 3	RGB(238,238,0)			mybp	RGB(176,23,31)	UNKNOWN	SYBR	None
12	A12	PC3 4	RGB(142,142,56)			mybp	RGB(176,23,31)	UNKNOWN	SYBR	None
13	B1	DU145 1	RGB(176,23,31)			chrm3	RGB(0,0,255)	UNKNOWN	SYBR	None
14	B2	DU145 2	RGB(0,0,255)			chrm3	RGB(0,0,255)	UNKNOWN	SYBR	None
15	B3	DU145 3	RGB(0,139,69)			chrm3	RGB(0,0,255)	UNKNOWN	SYBR	None
16	B4	DU145 4	RGB(255,127,0)			chrm3	RGB(0,0,255)	UNKNOWN	SYBR	None
17	B5	BPH 1	RGB(139,137,112)			chrm3	RGB(0,0,255)	UNKNOWN	SYBR	None
18	B6	BPH 2	RGB(238,121,66)			chrm3	RGB(0,0,255)	UNKNOWN	SYBR	None
19	B7	BPH 3	RGB(142,56,142)			chrm3	RGB(0,0,255)	UNKNOWN	SYBR	None
20	B8	BPH 4	RGB(198,113,113)			chrm3	RGB(0,0,255)	UNKNOWN	SYBR	None
21	B9	PC3 1	RGB(0,245,255)			chrm3	RGB(0,0,255)	UNKNOWN	SYBR	None
22	B10	PC3 2	RGB(238,220,130)			chrm3	RGB(0,0,255)	UNKNOWN	SYBR	None
23	B11	PC3 3	RGB(238,238,0)			chrm3	RGB(0,0,255)	UNKNOWN	SYBR	None
24	B12	PC3 4	RGB(142,142,56)			chrm3	RGB(0,0,255)	UNKNOWN	SYBR	None
25	C1	DU145 1	RGB(176,23,31)			18s	RGB(0,139,69)	UNKNOWN	SYBR	None
26	C2	DU145 2	RGB(0,0,255)			18s	RGB(0,139,69)	UNKNOWN	SYBR	None
27	C3	DU145 3	RGB(0,139,69)			18s	RGB(0,139,69)	UNKNOWN	SYBR	None
28	C4	DU145 4	RGB(255,127,0)			18s	RGB(0,139,69)	UNKNOWN	SYBR	None
29	C5	BPH 1	RGB(139,137,112)			18s	RGB(0,139,69)	UNKNOWN	SYBR	None
30	C6	BPH 2	RGB(238,121,66)			18s	RGB(0,139,69)	UNKNOWN	SYBR	None
31	C7	BPH 3	RGB(142,56,142)			18s	RGB(0,139,69)	UNKNOWN	SYBR	None
32	C8	BPH 4	RGB(198,113,113)			18s	RGB(0,139,69)	UNKNOWN	SYBR	None
33	C9	PC3 1	RGB(0,245,255)			18s	RGB(0,139,69)	UNKNOWN	SYBR	None
34	C10	PC3 2	RGB(238,220,130)			18s	RGB(0,139,69)	UNKNOWN	SYBR	None
35	C11	PC3 3	RGB(238,238,0)			18s	RGB(0,139,69)	UNKNOWN	SYBR	None
36	C12	PC3 4	RGB(142,142,56)			18s	RGB(0,139,69)	UNKNOWN	SYBR	None
37	D1	DU145 1	RGB(176,23,31)			mybp	RGB(176,23,31)	UNKNOWN	SYBR	None
38	D2	DU145 2	RGB(0,0,255)			mybp	RGB(176,23,31)	UNKNOWN	SYBR	None
39	D3	DU145 3	RGB(0,139,69)			mybp	RGB(176,23,31)	UNKNOWN	SYBR	None
40	D4	DU145 4	RGB(255,127,0)			mybp	RGB(176,23,31)	UNKNOWN	SYBR	None
41	D5	BPH 1	RGB(139,137,112)			mybp	RGB(176,23,31)	UNKNOWN	SYBR	None
42	D6	BPH 2	RGB(238,121,66)			mybp	RGB(176,23,31)	UNKNOWN	SYBR	None
43	D7	BPH 3	RGB(142,56,142)			mybp	RGB(176,23,31)	UNKNOWN	SYBR	None
44	D8	BPH 4	RGB(198,113,113)			mybp	RGB(176,23,31)	UNKNOWN	SYBR	None
45	D9	PC3 1	RGB(0,245,255)			mybp	RGB(176,23,31)	UNKNOWN	SYBR	None
46	D10	PC3 2	RGB(238,220,130)			mybp	RGB(176,23,31)	UNKNOWN	SYBR	None
47	D11	PC3 3	RGB(238,238,0)			mybp	RGB(176,23,31)	UNKNOWN	SYBR	None
48	D12	PC3 4	RGB(142,142,56)			mybp	RGB(176,23,31)	UNKNOWN	SYBR	None
49	E1	DU145 1	RGB(176,23,31)			chrm3	RGB(0,0,255)	UNKNOWN	SYBR	None
50	E2	DU145 2	RGB(0,0,255)			chrm3	RGB(0,0,255)	UNKNOWN	SYBR	None
51	E3	DU145 3	RGB(0,139,69)			chrm3	RGB(0,0,255)	UNKNOWN	SYBR	None
52	E4	DU145 4	RGB(255,127,0)			chrm3	RGB(0,0,255)	UNKNOWN	SYBR	None
53	E5	BPH 1	RGB(139,137,112)			chrm3	RGB(0,0,255)	UNKNOWN	SYBR	None
54	E6	BPH 2	RGB(238,121,66)			chrm3	RGB(0,0,255)	UNKNOWN	SYBR	None
55	E7	BPH 3	RGB(142,56,142)			chrm3	RGB(0,0,255)	UNKNOWN	SYBR	None
56	E8	BPH 4	RGB(198,113,113)			chrm3	RGB(0,0,255)	UNKNOWN	SYBR	None
57	E9	PC3 1	RGB(0,245,255)			chrm3	RGB(0,0,255)	UNKNOWN	SYBR	None
58	E10	PC3 2	RGB(238,220,130)			chrm3	RGB(0,0,255)	UNKNOWN	SYBR	None
59	E11	PC3 3	RGB(238,238,0)			chrm3	RGB(0,0,255)	UNKNOWN	SYBR	None
60	E12	PC3 4	RGB(142,142,56)			chrm3	RGB(0,0,255)	UNKNOWN	SYBR	None
61	F1	DU145 1	RGB(176,23,31)			18s	RGB(0,139,69)	UNKNOWN	SYBR	None
62	F2	DU145 2	RGB(0,0,255)			18s	RGB(0,139,69)	UNKNOWN	SYBR	None
63	F3	DU145 3	RGB(0,139,69)			18s	RGB(0,139,69)	UNKNOWN	SYBR	None
64	F4	DU145 4	RGB(255,127,0)			18s	RGB(0,139,69)	UNKNOWN	SYBR	None
65	F5	BPH 1	RGB(139,137,112)			18s	RGB(0,139,69)	UNKNOWN	SYBR	None
66	F6	BPH 2	RGB(238,121,66)			18s	RGB(0,139,69)	UNKNOWN	SYBR	None
67	F7	BPH 3	RGB(142,56,142)			18s	RGB(0,139,69)	UNKNOWN	SYBR	None
68	F8	BPH 4	RGB(198,113,113)			18s	RGB(0,139,69)	UNKNOWN	SYBR	None
69	F9	PC3 1	RGB(0,245,255)			18s	RGB(0,139,69)	UNKNOWN	SYBR	None
70	F10	PC3 2	RGB(238,220,130)			18s	RGB(0,139,69)	UNKNOWN	SYBR	None
71	F11	PC3 3	RGB(238,238,0)			18s	RGB(0,139,69)	UNKNOWN	SYBR	None
72	F12	PC3 4	RGB(142,142,56)			18s	RGB(0,139,69)	UNKNOWN	SYBR	None
73	G1
74	G2
75	G3
76	G4
77	G5
78	G6
79	G7
80	G8
81	G9
82	G10
83	G11
84	G12
85	H1
86	H2
87	H3
88	H4
89	H5
90	H6
91	H7
92	H8
93	H9
94	H10
95	H11
96	H12

## Sheet: Amplification Data
Block Type	96-Well Block (0.2mL)
Calibration Background is expired	Yes
Calibration Background performed on	03-28-2019
Calibration Normalization FAM-ROX is expired	Yes
Calibration Normalization FAM-ROX performed on	03-28-2019
Calibration Normalization VIC-ROX is expired	Yes
Calibration Normalization VIC-ROX performed on	03-28-2019
Calibration Pure Dye FAM is expired	Yes
Calibration Pure Dye FAM performed on	03-28-2019
Calibration Pure Dye NED is expired	Yes
Calibration Pure Dye NED performed on	03-28-2019
Calibration Pure Dye ROX is expired	Yes
Calibration Pure Dye ROX performed on	03-28-2019
Calibration Pure Dye SYBR is expired	Yes
Calibration Pure Dye SYBR performed on	03-28-2019
Calibration Pure Dye TAMRA is expired	Yes
Calibration Pure Dye TAMRA performed on	03-28-2019
Calibration Pure Dye VIC is expired	Yes
Calibration Pure Dye VIC performed on	03-28-2019
Calibration ROI is expired	Yes
Calibration ROI performed on	03-28-2019
Calibration Uniformity is expired	Yes
Calibration Uniformity performed on	03-28-2019
Chemistry	SYBR_GREEN
Date Created	2022-10-28 13:20:35 PM CST
Experiment Barcode
Experiment Comment
Experiment File Name	D:\GD\2022-10-24\2022-10-28 132035.eds
Experiment Name	2022-10-28 132035
Experiment Run End Time	2022-10-28 14:33:44 PM CST
Experiment Type	Comparative Cт (ΔΔCт)
Instrument Name	278862512
Instrument Serial Number	278862512
Instrument Type	QuantStudio(TM) 6 Flex System
Passive Reference
Quantification Cycle Method	Ct
Signal Smoothing On	true
Stage/ Cycle where Analysis is performed	Stage 2, Step 2
User Name
Well	Cycle	Target Name	Rn	Delta Rn
1	1	mybp	64696.7	982.299
1	2	mybp	63520	3236.57
1	3	mybp	57826.6	974.033
1	4	mybp	53494.2	72.591
1	5	mybp	48318.3	-1672.34
1	6	mybp	45790.5	-769.226
1	7	mybp	44523.8	1394.94
1	8	mybp	41496.2	1798.3
1	9	mybp	41264.8	4997.86
1	10	mybp	43365.1	10529.1
1	11	mybp	43790.1	14384.9
1	12	mybp	42763.6	16789.4
1	13	mybp	42495.7	19952.4
1	14	mybp	42834.1	23721.7
1	15	mybp	43161.3	27479.8
1	16	mybp	44505.8	32255.3
1	17	mybp	45023.1	36203.5
1	18	mybp	46221.5	40832.8
1	19	mybp	46057.4	44099.7
1	20	mybp	45978.1	47451.3
1	21	mybp	46342.4	51246.5
1	22	mybp	44577.6	52912.6
1	23	mybp	44096	55861.9
1	24	mybp	44688.2	59885.1
1	25	mybp	44881.7	63509.5
1	26	mybp	44664.5	66723.2
1	27	mybp	44301.2	69790.9
1	28	mybp	44412	73332.6
1	29	mybp	45679.3	78030.8
1	30	mybp	45794.3	81576.7
1	31	mybp	45768.4	84981.8
1	32	mybp	46994.6	89638.9
1	33	mybp	49929.5	96004.7
1	34	mybp	50217.1	99723.2
1	35	mybp	48220.8	101158
1	36	mybp	47810.1	104178
1	37	mybp	48885.6	108684
1	38	mybp	48923.1	112153
1	39	mybp	49015.8	115677
1	40	mybp	49888.7	119980
2	1	mybp	1999.05	567.249
2	2	mybp	2232.14	464.173
2	3	mybp	3268.15	1164.01
2	4	mybp	2706.5	266.188
2	5	mybp	1892.67	-883.812
2	6	mybp	1840.96	-1271.7
2	7	mybp	2564.7	-884.127
2	8	mybp	3810.23	25.2259
2	9	mybp	4948.14	826.97
2	10	mybp	4646.17	188.819
2	11	mybp	4752.3	-41.2215
2	12	mybp	6205.59	1075.9
2	13	mybp	6274.66	808.797
2	14	mybp	5499.32	-302.714
2	15	mybp	5165.87	-972.341
2	16	mybp	5284.2	-1190.18
2	17	mybp	5997.61	-812.938
2	18	mybp	6354.35	-792.376
2	19	mybp	6264.16	-1218.74
2	20	mybp	6152.99	-1666.08
2	21	mybp	6430.87	-1724.37
2	22	mybp	6263.02	-2228.39
2	23	mybp	5868.97	-2958.62
2	24	mybp	5665.71	-3498.04
2	25	mybp	6030.53	-3469.4
2	26	mybp	7104.44	-2731.66
2	27	mybp	7552.56	-2619.71
2	28	mybp	7457.92	-3050.53
2	29	mybp	7111.44	-3733.18
2	30	mybp	6675.04	-4505.75
2	31	mybp	6449.55	-5067.41
2	32	mybp	6866.96	-4986.17
2	33	mybp	8076.46	-4112.85
2	34	mybp	8015.97	-4509.5
2	35	mybp	7183.2	-5678.45
2	36	mybp	7008.41	-6189.41
2	37	mybp	7894.92	-5639.08
2	38	mybp	8540.96	-5329.21
2	39	mybp	8377.04	-5829.3
2	40	mybp	8099.2	-6443.31
3	1	mybp	30327.7	-2858.87
3	2	mybp	30527.1	-2893.15
3	3	mybp	32687.6	-966.404
3	4	mybp	33509.1	-378.569
3	5	mybp	34002.1	-119.178
3	6	mybp	33662.1	-692.908
3	7	mybp	33610.4	-978.228
3	8	mybp	34622.8	-199.47
3	9	mybp	35560.4	504.425
3	10	mybp	35713.2	423.589
3	11	mybp	36259	735.683
3	12	mybp	36339.4	582.438
3	13	mybp	36779.8	789.083
3	14	mybp	36668.2	443.888
3	15	mybp	36182.5	-275.542
3	16	mybp	36223.8	-467.85
3	17	mybp	37549.2	623.889
3	18	mybp	37859.5	700.452
3	19	mybp	37930.9	538.155
3	20	mybp	37829.7	203.323
3	21	mybp	38105.1	245.082
3	22	mybp	37943	-150.695
3	23	mybp	38153.5	-173.898
3	24	mybp	39502.7	941.645
3	25	mybp	39508.8	714.056
3	26	mybp	39028.9	0.544447
3	27	mybp	38839.8	-422.268
3	28	mybp	39309.4	-186.334
3	29	mybp	39344.2	-385.208
3	30	mybp	39677.6	-285.458
3	31	mybp	39015.2	-1181.58
3	32	mybp	39042.3	-1388.14
3	33	mybp	40766	101.879
3	34	mybp	41032.7	134.907
3	35	mybp	41247.7	116.294
3	36	mybp	41099.5	-265.6
3	37	mybp	41387.3	-211.459
3	38	mybp	42215.6	383.104
3	39	mybp	42612.5	546.354
3	40	mybp	42381	81.1981
4	1	mybp	49944.1	587.39
4	2	mybp	50465.6	918.14
4	3	mybp	50835.6	1097.4
4	4	mybp	50984.1	1055.07
4	5	mybp	50862.7	742.929
4	6	mybp	50612	301.434
4	7	mybp	50503.4	2.12124
4	8	mybp	50652.4	-39.6793
4	9	mybp	50729.6	-153.167
4	10	mybp	50457.4	-616.206
4	11	mybp	50405.5	-858.851
4	12	mybp	50717.5	-737.655
4	13	mybp	50428.9	-1216.97
4	14	mybp	50557.8	-1278.82
4	15	mybp	51745.9	-281.49
4	16	mybp	52147.4	-70.7832
4	17	mybp	53056.1	647.19
4	18	mybp	53313.1	713.393
4	19	mybp	53243.5	453.026
4	20	mybp	52630.9	-350.364
4	21	mybp	52595.5	-576.493
4	22	mybp	53570.1	207.316
4	23	mybp	53710.9	157.335
4	24	mybp	53992.4	248.129
4	25	mybp	54470.1	535.07
4	26	mybp	54716.4	590.543
4	27	mybp	54545.9	229.258
4	28	mybp	54330.4	-176.992
4	29	mybp	54280.8	-417.296
4	30	mybp	53952.8	-936.101
4	31	mybp	53767.6	-1312.01
4	32	mybp	54274.5	-995.948
4	33	mybp	55553.3	92.1538
4	34	mybp	56303.6	651.634
4	35	mybp	56619.3	776.58
4	36	mybp	56619.5	586.033
4	37	mybp	57154.4	930.159
4	38	mybp	56909.1	494.116
4	39	mybp	56113.7	-492.068
4	40	mybp	55723.7	-1072.85
5	1	mybp	44508.4	-625.89
5	2	mybp	44580	-616.141
5	3	mybp	45418	159.909
5	4	mybp	45657.1	337.025
5	5	mybp	44822.4	-559.558
5	6	mybp	44728.6	-715.333
5	7	mybp	45353.2	-152.678
5	8	mybp	45525.6	-42.1323
5	9	mybp	45868.2	238.499
5	10	mybp	45844.7	153.123
5	11	mybp	45817.4	63.8797
5	12	mybp	46054.3	238.832
5	13	mybp	46042.5	165.108
5	14	mybp	46166	226.677
5	15	mybp	46347.2	345.887
5	16	mybp	46233.3	170.108
5	17	mybp	46002.3	-122.819
5	18	mybp	46038.9	-148.176
5	19	mybp	46652.3	403.331
5	20	mybp	46410.6	99.6971
5	21	mybp	46133.2	-239.663
5	22	mybp	45813.1	-621.715
5	23	mybp	45868.7	-628.037
5	24	mybp	46692.6	133.907
5	25	mybp	46765.3	144.754
5	26	mybp	46698.7	16.1704
5	27	mybp	47027.9	283.439
5	28	mybp	47122.2	315.852
5	29	mybp	46925.8	57.452
5	30	mybp	46576.2	-354.069
5	31	mybp	46417.5	-574.632
5	32	mybp	46858.4	-195.735
5	33	mybp	48317.7	1201.63
5	34	mybp	48875.4	1697.41
5	35	mybp	49165.3	1925.38
5	36	mybp	49048.3	1746.49
5	37	mybp	48861.9	1498.15
5	38	mybp	48392.1	966.383
5	39	mybp	48223	735.42
5	40	mybp	48587.5	1037.92
6	1	mybp	576033	-11972.4
6	2	mybp	579160	-7633.68
6	3	mybp	583043	-2537.54
6	4	mybp	586558	2189.52
6	5	mybp	587362	4206.97
6	6	mybp	586310	4367.22
6	7	mybp	582737	2006.48
6	8	mybp	578995	-522.637
6	9	mybp	576262	-2043.01
6	10	mybp	573772	-3320.69
6	11	mybp	572594	-3285.81
6	12	mybp	572041	-2626.92
6	13	mybp	571536	-1918.67
6	14	mybp	571106	-1136.04
6	15	mybp	569898	-1131.4
6	16	mybp	567299	-2518.52
6	17	mybp	567382	-1222.95
6	18	mybp	570382	2989.74
6	19	mybp	570162	3982.56
6	20	mybp	567489	2521.69
6	21	mybp	566847	3092.45
6	22	mybp	567124	4582.52
6	23	mybp	567286	5957.09
6	24	mybp	567584	7467.22
6	25	mybp	566086	7181.91
6	26	mybp	566008	8316.54
6	27	mybp	567252	10773.5
6	28	mybp	567043	11777
6	29	mybp	566644	12590.2
6	30	mybp	565894	13053.1
6	31	mybp	565784	14155.1
6	32	mybp	567464	17047.8
6	33	mybp	572866	23662.4
6	34	mybp	573636	25644.8
6	35	mybp	573271	26492.4
6	36	mybp	573260	27694.6
6	37	mybp	573450	29096.4
6	38	mybp	573202	30061.1
6	39	mybp	573298	31369.7
6	40	mybp	574841	34125.7
7	1	mybp	104507	-2860.88
7	2	mybp	104873	-2746.25
7	3	mybp	106914	-955.789
7	4	mybp	108021	-100.306
7	5	mybp	108806	433.24
7	6	mybp	108934	309.801
7	7	mybp	109203	327.714
7	8	mybp	109381	254.033
7	9	mybp	110248	870.047
7	10	mybp	109561	-68.5944
7	11	mybp	109266	-614.588
7	12	mybp	109677	-455.558
7	13	mybp	109871	-512.332
7	14	mybp	110929	293.588
7	15	mybp	111344	457.697
7	16	mybp	111733	594.899
7	17	mybp	112512	1123.03
7	18	mybp	114386	2745.21
7	19	mybp	114532	2639.85
7	20	mybp	114229	2085.74
7	21	mybp	113857	1462.88
7	22	mybp	113309	663.079
7	23	mybp	113205	307.632
7	24	mybp	114094	945.694
7	25	mybp	113954	554.216
7	26	mybp	113518	-133.785
7	27	mybp	113017	-886.029
7	28	mybp	112856	-1298.1
7	29	mybp	113635	-770.578
7	30	mybp	114364	-292.634
7	31	mybp	114914	6.35734
7	32	mybp	115142	-17.0813
7	33	mybp	115635	224.574
7	34	mybp	115540	-122.076
7	35	mybp	115645	-268.116
7	36	mybp	116780	614.875
7	37	mybp	116848	431.913
7	38	mybp	116608	-59.8072
7	39	mybp	117022	102.926
7	40	mybp	117508	337.737
8	1	mybp	33173.7	-3464.31
8	2	mybp	33364.6	-3624.16
8	3	mybp	34543.8	-2795.7
8	4	mybp	35960.7	-1729.51
8	5	mybp	37303.5	-737.516
8	6	mybp	37563.7	-828.022
8	7	mybp	38086.4	-656.164
8	8	mybp	38204.1	-889.201
8	9	mybp	38631.9	-812.183
8	10	mybp	38092.4	-1702.36
8	11	mybp	37992.6	-2152.92
8	12	mybp	39639.8	-856.563
8	13	mybp	42453.2	1606.12
8	14	mybp	42106.7	908.836
8	15	mybp	42151.2	602.6
8	16	mybp	44186.1	2286.72
8	17	mybp	44595.4	2345.23
8	18	mybp	45290.5	2689.61
8	19	mybp	45855.7	2904.09
8	20	mybp	45781.3	2478.9
8	21	mybp	45899.5	2246.34
8	22	mybp	44938.9	934.974
8	23	mybp	44759.6	404.906
8	24	mybp	46079.5	1374.07
8	25	mybp	46289.8	1233.56
8	26	mybp	46261.5	854.542
8	27	mybp	46053.1	295.415
8	28	mybp	46353	244.566
8	29	mybp	46601.2	141.97
8	30	mybp	46131.7	-678.336
8	31	mybp	45691.2	-1469.54
8	32	mybp	45892.3	-1619.18
8	33	mybp	47371.2	-491.029
8	34	mybp	47708	-505.027
8	35	mybp	47552.9	-1010.91
8	36	mybp	48017.9	-896.635
8	37	mybp	48016.7	-1248.66
8	38	mybp	48550.9	-1065.17
8	39	mybp	48559	-1407.82
8	40	mybp	49067.4	-1250.22
9	1	mybp	22113.3	1305.42
9	2	mybp	22754.1	1198.26
9	3	mybp	22643.4	339.649
9	4	mybp	22840.2	-211.467
9	5	mybp	24373.4	573.835
9	6	mybp	24808.7	261.2
9	7	mybp	25439.6	144.221
9	8	mybp	25088.3	-955.088
9	9	mybp	25168.6	-1622.63
9	10	mybp	26942.1	-597.104
9	11	mybp	28901.6	614.454
9	12	mybp	30220	1184.96
9	13	mybp	30464.3	681.332
9	14	mybp	30867.3	336.411
9	15	mybp	31231.6	-47.1712
9	16	mybp	31324.1	-702.597
9	17	mybp	31544.2	-1230.49
9	18	mybp	33467	-55.5534
9	19	mybp	34648.2	377.712
9	20	mybp	36340.8	1322.39
9	21	mybp	40479.8	4713.43
9	22	mybp	48807.2	12292.9
9	23	mybp	64863.3	27601.1
9	24	mybp	95002	56991.9
9	25	mybp	152104	113346
9	26	mybp	253345	213839
9	27	mybp	428326	388072
9	28	mybp	704391	663389
9	29	mybp	1077663	1.03591e+06
9	30	mybp	1.48976e+06	1.44726e+06
9	31	mybp	1851413	1.80817e+06
9	32	mybp	2.1226e+06	2.07861e+06
9	33	mybp	2.32339e+06	2.27864e+06
9	34	mybp	2.45406e+06	2.40857e+06
9	35	mybp	2545413	2.49918e+06
9	36	mybp	2.61078e+06	2.56379e+06
9	37	mybp	2.66311e+06	2.61538e+06
9	38	mybp	2.70156e+06	2.65308e+06
9	39	mybp	2.72806e+06	2.67883e+06
9	40	mybp	2.75029e+06	2700312
10	1	mybp	21619.8	-2121.77
10	2	mybp	22094	-1937.02
10	3	mybp	24082.2	-238.175
10	4	mybp	25130.7	520.875
10	5	mybp	25592.4	693.14
10	6	mybp	25687.2	498.53
10	7	mybp	25276.3	-201.703
10	8	mybp	25023.3	-744.173
10	9	mybp	25234	-822.849
10	10	mybp	25963.6	-382.692
10	11	mybp	26271.2	-364.48
10	12	mybp	27388.2	463.025
10	13	mybp	27297.4	82.8915
10	14	mybp	27226.2	-277.769
10	15	mybp	28131.3	337.909
10	16	mybp	28518.3	435.471
10	17	mybp	29004.9	632.701
10	18	mybp	31903.7	3242.02
10	19	mybp	34156.3	5205.29
10	20	mybp	37236.8	7996.33
10	21	mybp	43513.1	13983.2
10	22	mybp	55952.1	26132.7
10	23	mybp	77789.3	47680.6
10	24	mybp	123023	92624.9
10	25	mybp	205489	174802
10	26	mybp	347704	316727
10	27	mybp	580432	549166
10	28	mybp	913053	881497
10	29	mybp	1.30728e+06	1.27543e+06
10	30	mybp	1.6834e+06	1.65127e+06
10	31	mybp	1.96844e+06	1.93601e+06
10	32	mybp	2.16518e+06	2.13247e+06
10	33	mybp	2.31521e+06	2.2822e+06
10	34	mybp	2.41431e+06	2.38102e+06
10	35	mybp	2485311	2.45173e+06
10	36	mybp	2535863	2.50199e+06
10	37	mybp	2.57567e+06	2.54151e+06
10	38	mybp	2607311	2572861
10	39	mybp	2630158	2.59542e+06
10	40	mybp	2.64845e+06	2.61342e+06
11	1	mybp	-2862.68	412.155
11	2	mybp	-2857.21	160.06
11	3	mybp	-2575.15	184.559
11	4	mybp	-2677.77	-175.631
11	5	mybp	-3141.11	-896.535
11	6	mybp	-2897.08	-910.08
11	7	mybp	-1460.03	269.41
11	8	mybp	-963.982	507.888
11	9	mybp	-253.64	960.663
11	10	mybp	105.28	1062.02
11	11	mybp	-178.195	520.974
11	12	mybp	-688.775	-247.172
11	13	mybp	-807.879	-623.844
11	14	mybp	-256.158	-329.689
11	15	mybp	332.284	1.18605
11	16	mybp	264.919	-323.745
11	17	mybp	335.321	-510.911
11	18	mybp	1519.99	416.187
11	19	mybp	2382.59	1021.22
11	20	mybp	2757.01	1138.08
11	21	mybp	5183.69	3307.19
11	22	mybp	9996.53	7862.47
11	23	mybp	17555.8	15164.1
11	24	mybp	31673.7	29024.5
11	25	mybp	58969.1	56062.3
11	26	mybp	109870	106706
11	27	mybp	202755	199333
11	28	mybp	366606	362927
11	29	mybp	632747	628810
11	30	mybp	1005402	1.00121e+06
11	31	mybp	1.43515e+06	1.4307e+06
11	32	mybp	1.83591e+06	1.8312e+06
11	33	mybp	2.15906e+06	2154093
11	34	mybp	2.37642e+06	2.3712e+06
11	35	mybp	2518621	2.51314e+06
11	36	mybp	2.62109e+06	2.61535e+06
11	37	mybp	2.69732e+06	2.69132e+06
11	38	mybp	2756282	2.75003e+06
11	39	mybp	2798049	2.79154e+06
11	40	mybp	2.82663e+06	2819861
12	1	mybp	54252.8	-29.2143
12	2	mybp	54532.2	527.364
12	3	mybp	54295.5	567.837
12	4	mybp	53312.5	-137.936
12	5	mybp	52582.7	-590.541
12	6	mybp	52365.7	-530.393
12	7	mybp	52442.4	-176.521
12	8	mybp	52508.5	166.788
12	9	mybp	52867.2	802.612
12	10	mybp	51949.6	162.276
12	11	mybp	51635.9	125.769
12	12	mybp	51509.5	276.508
12	13	mybp	50289.4	-666.398
12	14	mybp	50223.5	-455.105
12	15	mybp	51215.2	813.774
12	16	mybp	51564.7	1440.45
12	17	mybp	52822.2	2975.09
12	18	mybp	54946.2	5376.35
12	19	mybp	55346	6053.29
12	20	mybp	55971.3	6955.79
12	21	mybp	58920.1	10181.7
12	22	mybp	64720.7	16259.6
12	23	mybp	74276.1	26092.1
12	24	mybp	95840.7	47933.9
12	25	mybp	135552	87921.9
12	26	mybp	205673	158321
12	27	mybp	333904	286828
12	28	mybp	543285	496487
12	29	mybp	847518	800997
12	30	mybp	1.21799e+06	1.17175e+06
12	31	mybp	1.57593e+06	1.52996e+06
12	32	mybp	1.86385e+06	1.81816e+06
12	33	mybp	2.08193e+06	2.03652e+06
12	34	mybp	2.22154e+06	2.17641e+06
12	35	mybp	2316107	2.27125e+06
12	36	mybp	2.38964e+06	2345057
12	37	mybp	2.44312e+06	2.39881e+06
12	38	mybp	2.48266e+06	2.43863e+06
12	39	mybp	2.51218e+06	2.46843e+06
12	40	mybp	2.53404e+06	2490567
13	1	chrm3	39613.9	-1280.21
13	2	chrm3	39576.2	-1538.78
13	3	chrm3	39396.3	-1939.46
13	4	chrm3	40068.9	-1487.75
13	5	chrm3	42965.8	1188.39
13	6	chrm3	43653.2	1654.94
13	7	chrm3	43547.2	1328.13
13	8	chrm3	43443.8	1003.91
13	9	chrm3	43198.9	538.213
13	10	chrm3	42761.5	-120.024
13	11	chrm3	42180.3	-922.045
13	12	chrm3	42078.9	-1244.29
13	13	chrm3	42622.7	-921.331
13	14	chrm3	42851.5	-913.365
13	15	chrm3	43760.7	-224.989
13	16	chrm3	44343	136.501
13	17	chrm3	45552.9	1125.63
13	18	chrm3	46161.9	1513.79
13	19	chrm3	45921.4	1052.44
13	20	chrm3	45658.7	568.898
13	21	chrm3	45714.1	403.544
13	22	chrm3	45907.3	375.897
13	23	chrm3	46162.2	409.938
13	24	chrm3	46204.1	231.041
13	25	chrm3	46876.3	682.378
13	26	chrm3	46852.1	437.352
13	27	chrm3	46795.3	159.772
13	28	chrm3	47486.6	630.301
13	29	chrm3	47470.2	392.993
13	30	chrm3	46967.5	-330.501
13	31	chrm3	46684.3	-834.507
13	32	chrm3	47244.2	-495.459
13	33	chrm3	48967.4	1006.91
13	34	chrm3	49399.5	1218.2
13	35	chrm3	49816.7	1414.56
13	36	chrm3	49881.5	1258.53
13	37	chrm3	49795.9	952.193
13	38	chrm3	50120.8	1056.2
13	39	chrm3	49303.3	17.9071
13	40	chrm3	48813.9	-692.33
14	1	chrm3	-15261.1	578.979
14	2	chrm3	-14937.5	506.033
14	3	chrm3	-15823.9	-776.96
14	4	chrm3	-15554.1	-903.71
14	5	chrm3	-13504.4	749.409
14	6	chrm3	-13580.2	277.067
14	7	chrm3	-13381.7	78.9423
14	8	chrm3	-11517.4	1546.63
14	9	chrm3	-11443.7	1223.77
14	10	chrm3	-13014.2	-743.317
14	11	chrm3	-13326.1	-1451.82
14	12	chrm3	-12425.6	-947.85
14	13	chrm3	-11757.5	-676.305
14	14	chrm3	-11528.4	-843.806
14	15	chrm3	-10872.8	-584.835
14	16	chrm3	-9930.77	-39.3635
14	17	chrm3	-8078.64	1416.19
14	18	chrm3	-7886.05	1212.19
14	19	chrm3	-8072.89	628.77
14	20	chrm3	-8088.37	216.707
14	21	chrm3	-7251.53	656.969
14	22	chrm3	-7026.07	485.842
14	23	chrm3	-6183.44	931.888
14	24	chrm3	-6317.43	401.323
14	25	chrm3	-6910.06	-587.889
14	26	chrm3	-7240.23	-1314.64
14	27	chrm3	-7058.48	-1529.47
14	28	chrm3	-6505.35	-1372.93
14	29	chrm3	-5892.98	-1157.14
14	30	chrm3	-5718.8	-1379.54
14	31	chrm3	-6163.11	-2220.43
14	32	chrm3	-6215.96	-2669.86
14	33	chrm3	-4984.28	-1834.77
14	34	chrm3	-4600.39	-1847.46
14	35	chrm3	-4812.66	-2456.31
14	36	chrm3	-4950.01	-2990.24
14	37	chrm3	-5834.32	-4271.13
14	38	chrm3	-6103.17	-4936.56
14	39	chrm3	-5401.72	-4631.69
14	40	chrm3	-5477.14	-5103.69
15	1	chrm3	31143.7	-435.51
15	2	chrm3	31356.5	-707.493
15	3	chrm3	32187.2	-361.595
15	4	chrm3	32535.3	-498.203
15	5	chrm3	33357.6	-160.714
15	6	chrm3	34526.4	523.346
15	7	chrm3	34794.2	306.297
15	8	chrm3	35382.7	410.044
15	9	chrm3	35566.3	108.877
15	10	chrm3	36290.5	348.324
15	11	chrm3	36545.7	118.681
15	12	chrm3	37028	116.221
15	13	chrm3	36485.3	-911.278
15	14	chrm3	36487.9	-1393.45
15	15	chrm3	37767.6	-598.443
15	16	chrm3	37554.9	-1295.93
15	17	chrm3	37617.8	-1717.84
15	18	chrm3	39205.5	-614.92
15	19	chrm3	39465.4	-839.79
15	20	chrm3	38757.7	-2032.29
15	21	chrm3	38600.7	-2674
15	22	chrm3	39438.8	-2320.75
15	23	chrm3	39418.2	-2826.11
15	24	chrm3	39581.2	-3147.82
15	25	chrm3	40636	-2577.86
15	26	chrm3	41014.1	-2684.54
15	27	chrm3	41434.9	-2748.47
15	28	chrm3	41353.1	-3315.06
15	29	chrm3	41324.3	-3828.66
15	30	chrm3	40822.5	-4815.23
15	31	chrm3	40531.2	-5591.35
15	32	chrm3	40954.2	-5653.11
15	33	chrm3	41517.3	-5574.78
15	34	chrm3	41498	-6078.85
15	35	chrm3	41789.9	-6271.66
15	36	chrm3	41329.9	-7216.52
15	37	chrm3	40944.8	-8086.39
15	38	chrm3	41547.7	-7968.19
15	39	chrm3	44347.8	-5652.9
15	40	chrm3	46017.6	-4467.84
16	1	chrm3	146.369	-1351.88
16	2	chrm3	251.305	-1533.36
16	3	chrm3	994.765	-1076.32
16	4	chrm3	1922.65	-434.862
16	5	chrm3	2400.98	-242.95
16	6	chrm3	2534.07	-396.281
16	7	chrm3	3205.36	-11.4102
16	8	chrm3	3448.34	-54.8463
16	9	chrm3	4027.18	237.579
16	10	chrm3	4179.3	103.281
16	11	chrm3	4746.64	384.198
16	12	chrm3	4722.09	73.229
16	13	chrm3	4819.67	-115.608
16	14	chrm3	5410	188.3
16	15	chrm3	5443.22	-64.8986
16	16	chrm3	5422.02	-372.515
16	17	chrm3	5575.23	-505.724
16	18	chrm3	7013.98	646.606
16	19	chrm3	7918.87	1265.08
16	20	chrm3	8053.63	1113.41
16	21	chrm3	8218.93	992.296
16	22	chrm3	8156.43	643.38
16	23	chrm3	8444.03	644.562
16	24	chrm3	8409.66	323.77
16	25	chrm3	8340.35	-31.9638
16	26	chrm3	8411.79	-246.943
16	27	chrm3	9183.48	238.335
16	28	chrm3	9239.71	8.14007
16	29	chrm3	8771.66	-746.326
16	30	chrm3	8527.73	-1276.67
16	31	chrm3	8805.99	-1284.84
16	32	chrm3	8869.2	-1508.04
16	33	chrm3	9602.97	-1060.69
16	34	chrm3	9978.05	-972.032
16	35	chrm3	11684.1	447.636
16	36	chrm3	12776.4	1253.48
16	37	chrm3	15395.2	3585.9
16	38	chrm3	20401.5	8305.77
16	39	chrm3	29201.3	16819.1
16	40	chrm3	41818.7	29150.1
17	1	chrm3	718179	7171.12
17	2	chrm3	718964	9488.04
17	3	chrm3	717764	9818.2
17	4	chrm3	712904	6489.37
17	5	chrm3	707645	2761.28
17	6	chrm3	704955	1602.51
17	7	chrm3	701541	-280.572
17	8	chrm3	698334	-1955.91
17	9	chrm3	695223	-3536.05
17	10	chrm3	691540	-5688.51
17	11	chrm3	687660	-8037.28
17	12	chrm3	686841	-7324.62
17	13	chrm3	687185	-5449.89
17	14	chrm3	686864	-4240.22
17	15	chrm3	685620	-3952.68
17	16	chrm3	685626	-2416.21
17	17	chrm3	687467	956.398
17	18	chrm3	689602	4622.44
17	19	chrm3	689309	5860.67
17	20	chrm3	686972	5053.96
17	21	chrm3	686104	5717.12
17	22	chrm3	685225	6369.41
17	23	chrm3	685114	7789.52
17	24	chrm3	686225	10431.4
17	25	chrm3	689096	14833.7
17	26	chrm3	689737	17005.5
17	27	chrm3	690924	19723.7
17	28	chrm3	695484	25814.6
17	29	chrm3	705363	37224.4
17	30	chrm3	723726	57119.2
17	31	chrm3	753923	88846.5
17	32	chrm3	813694	150149
17	33	chrm3	928712	266698
17	34	chrm3	1.11424e+06	453762
17	35	chrm3	1.39099e+06	732036
17	36	chrm3	1.74433e+06	1.08691e+06
17	37	chrm3	2.10636e+06	1.45047e+06
17	38	chrm3	2.39957e+06	1.74521e+06
17	39	chrm3	2598377	1945549
17	40	chrm3	2.72248e+06	2.07118e+06
18	1	chrm3	1107.76	-1585.76
18	2	chrm3	1246.64	-1669.53
18	3	chrm3	2411.73	-727.093
18	4	chrm3	3481.28	119.8
18	5	chrm3	4172.74	588.611
18	6	chrm3	3791	-15.7861
18	7	chrm3	3774.34	-255.094
18	8	chrm3	4693.9	441.817
18	9	chrm3	4934.31	459.572
18	10	chrm3	5320.95	623.558
18	11	chrm3	4549.5	-370.541
18	12	chrm3	4296.33	-846.365
18	13	chrm3	4843.24	-522.113
18	14	chrm3	5519.81	-68.1941
18	15	chrm3	6224.68	414.019
18	16	chrm3	6218.71	185.397
18	17	chrm3	6228.38	-27.5873
18	18	chrm3	6244.71	-233.902
18	19	chrm3	7037.98	336.714
18	20	chrm3	7594.35	670.424
18	21	chrm3	7447.31	300.73
18	22	chrm3	7134.07	-235.153
18	23	chrm3	6864.54	-727.338
18	24	chrm3	7128	-686.53
18	25	chrm3	8436.72	399.534
18	26	chrm3	8095.02	-164.823
18	27	chrm3	7166.16	-1316.33
18	28	chrm3	6914.72	-1790.43
18	29	chrm3	7653.19	-1274.61
18	30	chrm3	8556.86	-593.595
18	31	chrm3	8098.05	-1275.05
18	32	chrm3	8036.48	-1559.28
18	33	chrm3	9219.91	-598.504
18	34	chrm3	9191.2	-849.864
18	35	chrm3	8301.62	-1962.1
18	36	chrm3	7873.77	-2612.59
18	37	chrm3	8137.37	-2571.65
18	38	chrm3	9506.58	-1425.09
18	39	chrm3	9651.24	-1503.09
18	40	chrm3	9364.02	-2012.96
19	1	chrm3	4382.03	-2091.58
19	2	chrm3	5347.83	-1528.97
19	3	chrm3	7742.62	462.63
19	4	chrm3	7350.99	-332.195
19	5	chrm3	7308.07	-778.314
19	6	chrm3	8762.92	273.347
19	7	chrm3	9458.5	565.73
19	8	chrm3	9710.03	414.065
19	9	chrm3	10062.2	363.005
19	10	chrm3	9876.94	-225.407
19	11	chrm3	9533.1	-972.44
19	12	chrm3	9423.06	-1485.68
19	13	chrm3	10260.5	-1051.4
19	14	chrm3	11383.1	-331.981
19	15	chrm3	11829.2	-289.091
19	16	chrm3	13130.9	609.353
19	17	chrm3	14322.6	1397.86
19	18	chrm3	14324.2	996.285
19	19	chrm3	14591.6	860.56
19	20	chrm3	15283.6	1149.35
19	21	chrm3	15131.4	593.915
19	22	chrm3	15053.5	112.794
19	23	chrm3	15550.7	206.817
19	24	chrm3	15436.5	-310.564
19	25	chrm3	15309	-841.294
19	26	chrm3	16019.7	-533.751
19	27	chrm3	16103	-853.594
19	28	chrm3	16822.4	-537.383
19	29	chrm3	17628.8	-134.181
19	30	chrm3	19087	920.803
19	31	chrm3	20468.4	1898.96
19	32	chrm3	22679.3	3706.73
19	33	chrm3	30046.8	10671
19	34	chrm3	42747.9	22968.9
19	35	chrm3	67704.2	47522
19	36	chrm3	113720	93134.2
19	37	chrm3	198410	177421
19	38	chrm3	347602	326211
19	39	chrm3	587569	565774
19	40	chrm3	861904	839706
20	1	chrm3	62374.3	-2846.11
20	2	chrm3	62614.8	-2972.83
20	3	chrm3	64834	-1120.97
20	4	chrm3	65543.4	-778.817
20	5	chrm3	66757.6	68.0694
20	6	chrm3	67396	339.253
20	7	chrm3	68013.7	589.616
20	8	chrm3	68248.8	457.487
20	9	chrm3	69201.8	1043.2
20	10	chrm3	68799.2	273.283
20	11	chrm3	68489.4	-403.792
20	12	chrm3	68690.7	-569.765
20	13	chrm3	69018.3	-609.37
20	14	chrm3	69956.2	-38.7417
20	15	chrm3	70145.5	-216.722
20	16	chrm3	71194.1	464.594
20	17	chrm3	72684.2	1587.35
20	18	chrm3	72217.8	753.687
20	19	chrm3	71805	-26.3486
20	20	chrm3	72000.7	-197.931
20	21	chrm3	72415.8	-150.154
20	22	chrm3	72447.7	-485.471
20	23	chrm3	72322	-978.459
20	24	chrm3	73298.2	-369.526
20	25	chrm3	75463.1	1428.03
20	26	chrm3	76988.1	2585.83
20	27	chrm3	79849.1	5079.48
20	28	chrm3	84227.9	9091.01
20	29	chrm3	94592.6	19088.5
20	30	chrm3	114643	38771.5
20	31	chrm3	151354	75114.8
20	32	chrm3	222155	145549
20	33	chrm3	350836	273863
20	34	chrm3	562098	484757
20	35	chrm3	875045	797337
20	36	chrm3	1.26006e+06	1.18199e+06
20	37	chrm3	1.64059e+06	1.56214e+06
20	38	chrm3	1.94117e+06	1.86236e+06
20	39	chrm3	2.14504e+06	2.06587e+06
20	40	chrm3	2271950	2.19241e+06
21	1	chrm3	30714.9	350.533
21	2	chrm3	30833.6	-68.4244
21	3	chrm3	32224.3	784.604
21	4	chrm3	33053.8	1076.45
21	5	chrm3	33398.1	883.078
21	6	chrm3	33927.5	874.814
21	7	chrm3	34084.4	494.038
21	8	chrm3	34964.1	836.09
21	9	chrm3	35788.1	1122.37
21	10	chrm3	35038.6	-164.767
21	11	chrm3	33830.6	-1910.44
21	12	chrm3	33724.6	-2554.09
21	13	chrm3	34991.5	-1824.79
21	14	chrm3	35841.9	-1512.1
21	15	chrm3	35986.9	-1904.76
21	16	chrm3	36643.2	-1786.08
21	17	chrm3	37394.2	-1572.8
21	18	chrm3	40570.4	1065.78
21	19	chrm3	41790.4	1748.11
21	20	chrm3	41924	1344.07
21	21	chrm3	41905.9	788.214
21	22	chrm3	42851	1195.66
21	23	chrm3	43209.5	1016.57
21	24	chrm3	43385.5	654.87
21	25	chrm3	45047.4	1779.07
21	26	chrm3	45875.9	2069.94
21	27	chrm3	47696.9	3353.28
21	28	chrm3	51109.8	6228.5
21	29	chrm3	59758.2	14339.3
21	30	chrm3	75099	29142.4
21	31	chrm3	104198	57703.3
21	32	chrm3	161485	114453
21	33	chrm3	264865	217296
21	34	chrm3	441898	393790
21	35	chrm3	719001	670356
21	36	chrm3	1.09106e+06	1.04187e+06
21	37	chrm3	1498134	1.44841e+06
21	38	chrm3	1.85627e+06	1.80602e+06
21	39	chrm3	2.11575e+06	2.06495e+06
21	40	chrm3	2.27759e+06	2.22626e+06
22	1	chrm3	3573.08	-338.761
22	2	chrm3	3777.35	-417.982
22	3	chrm3	4196.78	-282.055
22	4	chrm3	4352.87	-409.458
22	5	chrm3	5097.31	51.4949
22	6	chrm3	5869.03	539.72
22	7	chrm3	6049.48	436.68
22	8	chrm3	6614.94	718.636
22	9	chrm3	6630.65	450.858
22	10	chrm3	6347.73	-115.553
22	11	chrm3	5843.54	-903.237
22	12	chrm3	5891.83	-1138.44
22	13	chrm3	7130.73	-183.04
22	14	chrm3	7868.25	270.983
22	15	chrm3	7809.02	-71.738
22	16	chrm3	7753.18	-411.071
22	17	chrm3	8542.83	95.0854
22	18	chrm3	9508.72	777.484
22	19	chrm3	9548.73	534.002
22	20	chrm3	9593.47	295.241
22	21	chrm3	9454.31	-127.411
22	22	chrm3	9587.41	-277.801
22	23	chrm3	9898.33	-250.381
22	24	chrm3	10382.9	-49.269
22	25	chrm3	11467.4	751.723
22	26	chrm3	13523.6	2524.37
22	27	chrm3	15107	3824.32
22	28	chrm3	19287.3	7721.15
22	29	chrm3	27981.9	16132.3
22	30	chrm3	44042.1	31908.9
22	31	chrm3	73390.6	60973.9
22	32	chrm3	128799	116099
22	33	chrm3	233500	220516
22	34	chrm3	409664	396397
22	35	chrm3	682992	669441
22	36	chrm3	1.04374e+06	1.0299e+06
22	37	chrm3	1.42325e+06	1.40913e+06
22	38	chrm3	1.74033e+06	1725930
22	39	chrm3	1.96122e+06	1.94653e+06
22	40	chrm3	2.09737e+06	2.0824e+06
23	1	chrm3	17682.3	185.027
23	2	chrm3	18064.5	476.853
23	3	chrm3	18237.9	559.768
23	4	chrm3	18220.2	451.66
23	5	chrm3	18466.7	607.738
23	6	chrm3	18459.3	509.882
23	7	chrm3	18087.5	47.6174
23	8	chrm3	17916.3	-214.006
23	9	chrm3	17794.5	-426.204
23	10	chrm3	17490.3	-820.869
23	11	chrm3	17461.3	-940.336
23	12	chrm3	17839.6	-652.415
23	13	chrm3	18111.3	-471.156
23	14	chrm3	18151	-521.944
23	15	chrm3	18489.1	-274.292
23	16	chrm3	18895.1	41.2776
23	17	chrm3	19242.8	298.5
23	18	chrm3	19834.5	799.767
23	19	chrm3	19797.5	672.369
23	20	chrm3	19548.2	332.644
23	21	chrm3	19711.3	405.337
23	22	chrm3	20991.9	1595.42
23	23	chrm3	21292.7	1805.86
23	24	chrm3	21945	2367.71
23	25	chrm3	22833.1	3165.34
23	26	chrm3	23708	3949.78
23	27	chrm3	24174.6	4325.98
23	28	chrm3	24382.2	4443.18
23	29	chrm3	26495.2	6465.68
23	30	chrm3	31248.2	11128.3
23	31	chrm3	39188.3	18977.9
23	32	chrm3	54259.6	33958.8
23	33	chrm3	83695.5	63304.3
23	34	chrm3	138566	118085
23	35	chrm3	236337	215764
23	36	chrm3	406596	385934
23	37	chrm3	677060	656308
23	38	chrm3	1.04458e+06	1.02374e+06
23	39	chrm3	1450473	1.42954e+06
23	40	chrm3	1.77663e+06	1.75561e+06
24	1	chrm3	20981.9	1672.42
24	2	chrm3	20922.8	1068.39
24	3	chrm3	21120.5	721.237
24	4	chrm3	21978.6	1034.57
24	5	chrm3	21836.6	347.686
24	6	chrm3	21360.4	-673.349
24	7	chrm3	21616.9	-961.757
24	8	chrm3	23228.3	104.813
24	9	chrm3	23572.2	-96.0815
24	10	chrm3	23344.2	-869.007
24	11	chrm3	23713.1	-1044.91
24	12	chrm3	26051.3	748.397
24	13	chrm3	27026.3	1178.58
24	14	chrm3	26112.3	-280.228
24	15	chrm3	25925.5	-1011.95
24	16	chrm3	26856.5	-625.802
24	17	chrm3	27393.7	-633.409
24	18	chrm3	29379.2	807.241
24	19	chrm3	30088.9	972.089
24	20	chrm3	30057.9	396.286
24	21	chrm3	30092.1	-114.405
24	22	chrm3	31290.5	539.095
24	23	chrm3	32551.5	1255.29
24	24	chrm3	36558.3	4717.2
24	25	chrm3	44669.4	12283.5
24	26	chrm3	58760.5	25829.7
24	27	chrm3	85025.1	51549.5
24	28	chrm3	134843	100823
24	29	chrm3	228887	194322
24	30	chrm3	396076	360966
24	31	chrm3	667305	631650
24	32	chrm3	1057528	1.02133e+06
24	33	chrm3	1.5274e+06	1.49065e+06
24	34	chrm3	1.96085e+06	1.92356e+06
24	35	chrm3	2287685	2.24985e+06
24	36	chrm3	2.50805e+06	2.46967e+06
24	37	chrm3	2.66232e+06	2.6234e+06
24	38	chrm3	2.77647e+06	2.737e+06
24	39	chrm3	2.85802e+06	2.818e+06
24	40	chrm3	2.91378e+06	2.87322e+06
25	1	18s	-3404.05	2166.65
25	2	18s	-3530.56	996.818
25	3	18s	-3319.79	164.267
25	4	18s	-2190.06	250.674
25	5	18s	-1781.55	-384.132
25	6	18s	-994.922	-640.826
25	7	18s	1299.24	610.017
25	8	18s	2862.16	1129.62
25	9	18s	7651.41	4875.54
25	10	18s	18669.1	14849.9
25	11	18s	37426.9	32564.4
25	12	18s	71521.8	65615.9
25	13	18s	132768	125818
25	14	18s	244961	236969
25	15	18s	434724	425688
25	16	18s	725797	715718
25	17	18s	1.10468e+06	1.09355e+06
25	18	18s	1.50931e+06	1.49715e+06
25	19	18s	1.84743e+06	1.83422e+06
25	20	18s	2.09045e+06	2076198
25	21	18s	2255694	2.2404e+06
25	22	18s	2.37473e+06	2.3584e+06
25	23	18s	2454332	2.43695e+06
25	24	18s	2.51988e+06	2.50145e+06
25	25	18s	2.57416e+06	2.55469e+06
25	26	18s	2606287	2.58577e+06
25	27	18s	2.63523e+06	2.61367e+06
25	28	18s	2.65207e+06	2.62947e+06
25	29	18s	2.67082e+06	2.64717e+06
25	30	18s	2690922	2.66624e+06
25	31	18s	2.70034e+06	2.67461e+06
25	32	18s	2.70973e+06	2.68296e+06
25	33	18s	2.73733e+06	2.70951e+06
25	34	18s	2.74919e+06	2.72033e+06
25	35	18s	2.75228e+06	2.72238e+06
25	36	18s	2.7534e+06	2.72245e+06
25	37	18s	2.7554e+06	2.72341e+06
25	38	18s	2.75878e+06	2725748
25	39	18s	2.75672e+06	2.72265e+06
25	40	18s	2.75961e+06	2.72449e+06
26	1	18s	-13012.5	1238.13
26	2	18s	-12982.6	600.414
26	3	18s	-12666.4	249.067
26	4	18s	-12496.7	-248.883
26	5	18s	-11829.7	-249.435
26	6	18s	-10663.4	249.251
26	7	18s	-7438.62	2806.4
26	8	18s	-2636.18	6941.23
26	9	18s	6346.83	15256.6
26	10	18s	23059	31301.2
26	11	18s	53648.5	61223.1
26	12	18s	110235	117142
26	13	18s	212226	218466
26	14	18s	384231	389803
26	15	18s	649298	654202
26	16	18s	991465	995702
26	17	18s	1349943	1.35351e+06
26	18	18s	1.66044e+06	1.66335e+06
26	19	18s	1.88176e+06	1.88399e+06
26	20	18s	2.02973e+06	2.03129e+06
26	21	18s	2.13169e+06	2.13259e+06
26	22	18s	2.2069e+06	2.20713e+06
26	23	18s	2.25891e+06	2258476
26	24	18s	2.30279e+06	2.30169e+06
26	25	18s	2.33849e+06	2.33672e+06
26	26	18s	2359099	2.35666e+06
26	27	18s	2.37997e+06	2.37686e+06
26	28	18s	2.39143e+06	2.38766e+06
26	29	18s	2.4043e+06	2.39986e+06
26	30	18s	2.42359e+06	2.41848e+06
26	31	18s	2.4282e+06	2.42243e+06
26	32	18s	2.43543e+06	2428982
26	33	18s	2.45979e+06	2452681
26	34	18s	2.46739e+06	2.45961e+06
26	35	18s	2.47005e+06	2.4616e+06
26	36	18s	2.47306e+06	2.46394e+06
26	37	18s	2.47357e+06	2463786
26	38	18s	2.47527e+06	2.46482e+06
26	39	18s	2.47287e+06	2.46175e+06
26	40	18s	2472727	2460941
27	1	18s	7518.8	4958.44
27	2	18s	6398.73	1580.06
27	3	18s	6624.05	-452.92
27	4	18s	9949.19	613.909
27	5	18s	11724.5	130.941
27	6	18s	13560	-291.93
27	7	18s	17928.1	1817.93
27	8	18s	23465.1	5096.6
27	9	18s	33921.5	13294.7
27	10	18s	53755.2	30870
27	11	18s	89750.4	64606.9
27	12	18s	153200	125798
27	13	18s	266519	236859
27	14	18s	457833	425915
27	15	18s	742999	708822
27	16	18s	1.10076e+06	1.06432e+06
27	17	18s	1.46732e+06	1.42863e+06
27	18	18s	1.77626e+06	1.73531e+06
27	19	18s	1.99579e+06	1.95258e+06
27	20	18s	2.14576e+06	2.1003e+06
27	21	18s	2.24928e+06	2201555
27	22	18s	2.32384e+06	2.27386e+06
27	23	18s	2.37893e+06	2.32668e+06
27	24	18s	2.42415e+06	2369653
27	25	18s	2.46306e+06	2.4063e+06
27	26	18s	2483693	2424675
27	27	18s	2504442	2.44317e+06
27	28	18s	2.5193e+06	2455766
27	29	18s	2.53317e+06	2.46738e+06
27	30	18s	2.54875e+06	2.4807e+06
27	31	18s	2.55236e+06	2482050
27	32	18s	2.56041e+06	2487845
27	33	18s	2584479	2.50965e+06
27	34	18s	2592733	2.51565e+06
27	35	18s	2595427	2.51608e+06
27	36	18s	2.5963e+06	2.5147e+06
27	37	18s	2598361	2.5145e+06
27	38	18s	2600152	2.51403e+06
27	39	18s	2.59725e+06	2.50887e+06
27	40	18s	2597825	2.50719e+06
28	1	18s	-7888.44	3592.01
28	2	18s	-7330.09	2110.96
28	3	18s	-6961.41	440.233
28	4	18s	-5832.81	-470.563
28	5	18s	-3702.42	-379.573
28	6	18s	-873.546	409.903
28	7	18s	2753.41	1997.46
28	8	18s	9121.08	6325.73
28	9	18s	21389.4	16554.6
28	10	18s	43691.3	36817.2
28	11	18s	84719.7	75806.1
28	12	18s	159123	148170
28	13	18s	287468	274476
28	14	18s	499224	484192
28	15	18s	803117	786046
28	16	18s	1.16843e+06	1.14932e+06
28	17	18s	1.51974e+06	1.49859e+06
28	18	18s	1.80217e+06	1.77898e+06
28	19	18s	2.00034e+06	1.97511e+06
28	20	18s	2.13152e+06	2104250
28	21	18s	2.22134e+06	2192032
28	22	18s	2.29058e+06	2.25923e+06
28	23	18s	2.3371e+06	2303711
28	24	18s	2.37923e+06	2.3438e+06
28	25	18s	2.41618e+06	2.37871e+06
28	26	18s	2.43554e+06	2.39604e+06
28	27	18s	2.45293e+06	2.41139e+06
28	28	18s	2.46549e+06	2.4219e+06
28	29	18s	2479331	2.43371e+06
28	30	18s	2.49556e+06	2.4479e+06
28	31	18s	2.50006e+06	2450355
28	32	18s	2.50624e+06	2.4545e+06
28	33	18s	2529684	2.4759e+06
28	34	18s	2.53676e+06	2.48094e+06
28	35	18s	2538323	2.48046e+06
28	36	18s	2540111	2.48021e+06
28	37	18s	2.5413e+06	2.47937e+06
28	38	18s	2542951	2.47897e+06
28	39	18s	2541935	2.47592e+06
28	40	18s	2.54387e+06	2.47582e+06
29	1	18s	38032.5	876.603
29	2	18s	39068.8	209.924
29	3	18s	40734.2	172.21
29	4	18s	41796.6	-468.403
29	5	18s	44388.2	420.176
29	6	18s	45547.1	-123.983
29	7	18s	48802.9	1428.81
29	8	18s	51934.8	2857.63
29	9	18s	58838.9	8058.74
29	10	18s	69561.9	17078.8
29	11	18s	92218.2	38031.9
29	12	18s	132792	76902.8
29	13	18s	205785	148193
29	14	18s	336761	277466
29	15	18s	551413	490415
29	16	18s	864979	802277
29	17	18s	1.2495e+06	1.1851e+06
29	18	18s	1632502	1.56639e+06
29	19	18s	1.93422e+06	1.86641e+06
29	20	18s	2146247	2.07673e+06
29	21	18s	2.29e+06	2.21879e+06
29	22	18s	2.39315e+06	2.32024e+06
29	23	18s	2.46434e+06	2.38972e+06
29	24	18s	2.52192e+06	2.44559e+06
29	25	18s	2571419	2.49339e+06
29	26	18s	2.5998e+06	2.52007e+06
29	27	18s	2.62472e+06	2.54329e+06
29	28	18s	2.64284e+06	2.55971e+06
29	29	18s	2.65955e+06	2.57471e+06
29	30	18s	2.67933e+06	2.59279e+06
29	31	18s	2.68679e+06	2.59854e+06
29	32	18s	2.69473e+06	2.60478e+06
29	33	18s	2719478	2627825
29	34	18s	2.73052e+06	2.63717e+06
29	35	18s	2.73613e+06	2.64107e+06
29	36	18s	2.73771e+06	2.64095e+06
29	37	18s	2.7395e+06	2.64103e+06
29	38	18s	2742023	2.64185e+06
29	39	18s	2.74416e+06	2.64229e+06
29	40	18s	2.74578e+06	2642206
30	1	18s	19389.6	-188.062
30	2	18s	19788.2	-14.4102
30	3	18s	20022.4	-5.22559
30	4	18s	20414.8	162.098
30	5	18s	20169.1	-308.519
30	6	18s	20854.3	151.646
30	7	18s	24869.1	3941.44
30	8	18s	28574.3	7421.61
30	9	18s	33197.4	11819.7
30	10	18s	43564.6	21961.9
30	11	18s	64909.8	43082.1
30	12	18s	104471	82418.7
30	13	18s	173929	151652
30	14	18s	298045	275542
30	15	18s	503305	480578
30	16	18s	799438	776485
30	17	18s	1.15623e+06	1.13306e+06
30	18	18s	1.50518e+06	1.48178e+06
30	19	18s	1775073	1.75145e+06
30	20	18s	1.96309e+06	1939234
30	21	18s	2.08642e+06	2.06234e+06
30	22	18s	2.17699e+06	2.15269e+06
30	23	18s	2.2413e+06	2216771
30	24	18s	2.2946e+06	2.26985e+06
30	25	18s	2.33649e+06	2.31151e+06
30	26	18s	2.36009e+06	2.33489e+06
30	27	18s	2383584	2.35816e+06
30	28	18s	2.3997e+06	2.37405e+06
30	29	18s	2.4148e+06	2.38893e+06
30	30	18s	2.43208e+06	2.40598e+06
30	31	18s	2.4383e+06	2.41197e+06
30	32	18s	2.44483e+06	2.41828e+06
30	33	18s	2.46652e+06	2.43974e+06
30	34	18s	2.47451e+06	2.44751e+06
30	35	18s	2.47895e+06	2.45173e+06
30	36	18s	2.48254e+06	2.45509e+06
30	37	18s	2.48421e+06	2.45653e+06
30	38	18s	2.48829e+06	2.46039e+06
30	39	18s	2.48605e+06	2.45792e+06
30	40	18s	2.48782e+06	2.45946e+06
31	1	18s	-16458.4	1103.58
31	2	18s	-16058.6	-11.6753
31	3	18s	-14700.3	-168.374
31	4	18s	-12923	93.8165
31	5	18s	-11184.3	317.49
31	6	18s	-10229.7	-242.932
31	7	18s	-7091.84	1379.95
31	8	18s	-2784.47	4172.3
31	9	18s	5040.07	10481.8
31	10	18s	19990.3	23917
31	11	18s	48481.5	50893.2
31	12	18s	101035	101932
31	13	18s	195711	195092
31	14	18s	356629	354495
31	15	18s	608916	605268
31	16	18s	950156	944992
31	17	18s	1.32192e+06	1.31524e+06
31	18	18s	1.65376e+06	1.64556e+06
31	19	18s	1.89762e+06	1.88791e+06
31	20	18s	2.06383e+06	2.05261e+06
31	21	18s	2.17721e+06	2164472
31	22	18s	2258177	2.24392e+06
31	23	18s	2.31267e+06	2.2969e+06
31	24	18s	2.36082e+06	2.34354e+06
31	25	18s	2.40399e+06	2.38519e+06
31	26	18s	2.42799e+06	2407673
31	27	18s	2.44779e+06	2.42597e+06
31	28	18s	2.46297e+06	2.43962e+06
31	29	18s	2.47507e+06	2.45021e+06
31	30	18s	2492580	2.46621e+06
31	31	18s	2.4998e+06	2471907
31	32	18s	2.5062e+06	2.4768e+06
31	33	18s	2.5297e+06	2.49878e+06
31	34	18s	2539481	2.50705e+06
31	35	18s	2.54331e+06	2.50937e+06
31	36	18s	2.54397e+06	2.5085e+06
31	37	18s	2.54594e+06	2.50896e+06
31	38	18s	2.54744e+06	2.50894e+06
31	39	18s	2547063	2507054
31	40	18s	2549114	2507590
32	1	18s	53244.7	-5133.45
32	2	18s	54208	-4170.18
32	3	18s	56689.8	-1688.29
32	4	18s	58337.4	-40.6875
32	5	18s	60107.1	1728.98
32	6	18s	64456	6077.86
32	7	18s	71123	12744.9
32	8	18s	81716.3	23338.2
32	9	18s	100809	42431.2
32	10	18s	133537	75158.6
32	11	18s	196954	138576
32	12	18s	307958	249580
32	13	18s	495245	436867
32	14	18s	778702	720323
32	15	18s	1.13363e+06	1.07525e+06
32	16	18s	1.4928e+06	1.43443e+06
32	17	18s	1.79503e+06	1.73665e+06
32	18	18s	2.02351e+06	1.96513e+06
32	19	18s	2177400	2.11902e+06
32	20	18s	2.28253e+06	2.22415e+06
32	21	18s	2.35489e+06	2296510
32	22	18s	2411030	2.35265e+06
32	23	18s	2.45065e+06	2392274
32	24	18s	2.48642e+06	2.42804e+06
32	25	18s	2.52033e+06	2461947
32	26	18s	2534727	2.47635e+06
32	27	18s	2.54832e+06	2.48994e+06
32	28	18s	2.56237e+06	2.50399e+06
32	29	18s	2.57424e+06	2.51587e+06
32	30	18s	2586612	2.52823e+06
32	31	18s	2.59157e+06	2.53319e+06
32	32	18s	2.59885e+06	2.54047e+06
32	33	18s	2.62203e+06	2563654
32	34	18s	2.63024e+06	2.57186e+06
32	35	18s	2631358	2.57298e+06
32	36	18s	2.63163e+06	2573256
32	37	18s	2.63104e+06	2.57266e+06
32	38	18s	2.63116e+06	2.57278e+06
32	39	18s	2.63041e+06	2572033
32	40	18s	2634242	2.57586e+06
33	1	18s	16221.6	-513.699
33	2	18s	16933.1	-550.29
33	3	18s	18334.1	102.595
33	4	18s	18758.3	-221.386
33	5	18s	19862.8	134.989
33	6	18s	20459.7	-16.1971
33	7	18s	23100	1875.88
33	8	18s	27131.3	5159.1
33	9	18s	32332.3	9612
33	10	18s	43216.8	19748.4
33	11	18s	62525.7	38309.1
33	12	18s	99822.5	74857.7
33	13	18s	167162	141449
33	14	18s	286858	260397
33	15	18s	489443	462234
33	16	18s	790920	762962
33	17	18s	1.16959e+06	1.14088e+06
33	18	18s	1.55958e+06	1.53013e+06
33	19	18s	1.87604e+06	1.84584e+06
33	20	18s	2.0968e+06	2.06585e+06
33	21	18s	2248004	2216306
33	22	18s	2355765	2323319
33	23	18s	2.43032e+06	2.39712e+06
33	24	18s	2.49139e+06	2457451
33	25	18s	2.54115e+06	2506457
33	26	18s	2570352	2.53491e+06
33	27	18s	2.59633e+06	2.56015e+06
33	28	18s	2.61456e+06	2.57762e+06
33	29	18s	2.62976e+06	2.59207e+06
33	30	18s	2.64559e+06	2.60716e+06
33	31	18s	2.65511e+06	2615931
33	32	18s	2.66804e+06	2628117
33	33	18s	2.69429e+06	2653612
33	34	18s	2.70162e+06	2.66019e+06
33	35	18s	2.70585e+06	2.66368e+06
33	36	18s	2.7063e+06	2.66338e+06
33	37	18s	2.70978e+06	2.66612e+06
33	38	18s	2.71183e+06	2667415
33	39	18s	2711489	2.66632e+06
33	40	18s	2.71347e+06	2.66756e+06
34	1	18s	-10504.3	-423.63
34	2	18s	-10263.6	-1014.7
34	3	18s	-8268.15	149.028
34	4	18s	-7705.68	-120.261
34	5	18s	-6960.23	-206.564
34	6	18s	-5744.11	177.796
34	7	18s	-2769.14	2321.01
34	8	18s	1727.2	5985.59
34	9	18s	9586.22	13012.9
34	10	18s	22753.5	25348.4
34	11	18s	47857.9	49621
34	12	18s	95222.1	96153.5
34	13	18s	180713	180813
34	14	18s	328167	327435
34	15	18s	563956	562392
34	16	18s	890410	888014
34	17	18s	1257521	1.25429e+06
34	18	18s	1.5968e+06	1.59274e+06
34	19	18s	1.8501e+06	1.84521e+06
34	20	18s	2.02344e+06	2017715
34	21	18s	2139494	2.13294e+06
34	22	18s	2.22264e+06	2.21525e+06
34	23	18s	2279174	2270956
34	24	18s	2.33207e+06	2.32302e+06
34	25	18s	2373456	2.36357e+06
34	26	18s	2396014	2.3853e+06
34	27	18s	2416526	2404981
34	28	18s	2.43074e+06	2.41836e+06
34	29	18s	2.44577e+06	2.43256e+06
34	30	18s	2.46308e+06	2.44904e+06
34	31	18s	2468293	2453421
34	32	18s	2.47714e+06	2.46143e+06
34	33	18s	2.49825e+06	2.48172e+06
34	34	18s	2506888	2.48952e+06
34	35	18s	2.51024e+06	2.49204e+06
34	36	18s	2.51296e+06	2.49393e+06
34	37	18s	2.51441e+06	2.49455e+06
34	38	18s	2516627	2.49593e+06
34	39	18s	2.51539e+06	2.49386e+06
34	40	18s	2.51713e+06	2494777
35	1	18s	-4477.74	2246.57
35	2	18s	-3849.25	2007.99
35	3	18s	-4543.33	446.837
35	4	18s	-4565.59	-442.493
35	5	18s	-3368.81	-112.792
35	6	18s	-2623.23	-234.285
35	7	18s	-1179.14	342.733
35	8	18s	-113.431	541.371
35	9	18s	3902.61	3690.34
35	10	18s	12070.4	10991.1
35	11	18s	26438.7	24492.3
35	12	18s	53217.4	50403.9
35	13	18s	103656	99975.6
35	14	18s	194505	189958
35	15	18s	350268	344854
35	16	18s	599508	593226
35	17	18s	944805	937656
35	18	18s	1.34372e+06	1335708
35	19	18s	1.70221e+06	1.69332e+06
35	20	18s	1973658	1.96391e+06
35	21	18s	2.16236e+06	2151742
35	22	18s	2293528	2.28204e+06
35	23	18s	2.38567e+06	2373318
35	24	18s	2456597	2.44338e+06
35	25	18s	2.51503e+06	2.50095e+06
35	26	18s	2.55074e+06	2.53579e+06
35	27	18s	2581502	2.56568e+06
35	28	18s	2.60228e+06	2.58559e+06
35	29	18s	2.6213e+06	2.60374e+06
35	30	18s	2643964	2.62554e+06
35	31	18s	2.65457e+06	2635281
35	32	18s	2665146	2644991
35	33	18s	2.69406e+06	2.67304e+06
35	34	18s	2.70346e+06	2.68157e+06
35	35	18s	2.70701e+06	2684257
35	36	18s	2.70814e+06	2.68452e+06
35	37	18s	2.71233e+06	2687835
35	38	18s	2715404	2.69005e+06
35	39	18s	2.71715e+06	2.69093e+06
35	40	18s	2.7201e+06	2.69301e+06
36	1	18s	94235.5	823.703
36	2	18s	94849.9	249.477
36	3	18s	96013.7	224.516
36	4	18s	96892.4	-85.4062
36	5	18s	97663.8	-502.734
36	6	18s	99718.8	363.625
36	7	18s	103840	3295.66
36	8	18s	110551	8818.52
36	9	18s	122559	19638
36	10	18s	144525	40415.2
36	11	18s	185766	80467.6
36	12	18s	258711	152224
36	13	18s	389144	281468
36	14	18s	604042	495177
36	15	18s	915411	805358
36	16	18s	1.28476e+06	1.17352e+06
36	17	18s	1.64151e+06	1529083
36	18	18s	1.9324e+06	1.81878e+06
36	19	18s	2.13137e+06	2.01656e+06
36	20	18s	2.26749e+06	2.1515e+06
36	21	18s	2.36068e+06	2.2435e+06
36	22	18s	2.42918e+06	2.3108e+06
36	23	18s	2.47852e+06	2.35896e+06
36	24	18s	2.5241e+06	2.40335e+06
36	25	18s	2.56128e+06	2.43934e+06
36	26	18s	2.57961e+06	2.45648e+06
36	27	18s	2.59747e+06	2.47315e+06
36	28	18s	2611083	2.48558e+06
36	29	18s	2.62623e+06	2.49953e+06
36	30	18s	2.64202e+06	2.51413e+06
36	31	18s	2.64874e+06	2.51967e+06
36	32	18s	2.6556e+06	2525336
36	33	18s	2.68023e+06	2.54878e+06
36	34	18s	2.68741e+06	2554767
36	35	18s	2692475	2558648
36	36	18s	2.69339e+06	2.55838e+06
36	37	18s	2.69314e+06	2556934
36	38	18s	2.69554e+06	2.55815e+06
36	39	18s	2.69432e+06	2.55574e+06
36	40	18s	2.69432e+06	2554545
37	1	mybp	-12137.2	-2071.82
37	2	mybp	-11672.6	-1799.22
37	3	mybp	-11032	-1350.73
37	4	mybp	-10692	-1202.72
37	5	mybp	-9393.2	-95.9523
37	6	mybp	-9189.6	-84.3797
37	7	mybp	-9007.7	-94.5083
37	8	mybp	-8416.93	304.224
37	9	mybp	-8017.31	511.824
37	10	mybp	-8282.35	54.7504
37	11	mybp	-8293.91	-148.838
37	12	mybp	-7416.66	536.386
37	13	mybp	-7376.75	384.266
37	14	mybp	-7387.09	181.894
37	15	mybp	-7233.97	142.982
37	16	mybp	-7260.55	-75.6272
37	17	mybp	-6742.53	250.369
37	18	mybp	-6094.96	705.907
37	19	mybp	-5230.57	1378.27
37	20	mybp	-5022.29	1394.52
37	21	mybp	-5369.4	855.384
37	22	mybp	-6021.87	10.8844
37	23	mybp	-6343	-502.274
37	24	mybp	-6050.95	-402.254
37	25	mybp	-5215.87	240.799
37	26	mybp	-5622.57	-357.93
37	27	mybp	-5845.15	-772.543
37	28	mybp	-5377.24	-496.663
37	29	mybp	-5391.86	-703.309
37	30	mybp	-5161.26	-664.735
37	31	mybp	-5122.25	-817.754
37	32	mybp	-4981.11	-868.651
37	33	mybp	-3909.1	11.3304
37	34	mybp	-3515.17	213.233
37	35	mybp	-2919.34	617.033
37	36	mybp	-2834.04	510.302
37	37	mybp	-2768.05	384.265
37	38	mybp	-3348.73	-388.444
37	39	mybp	-3623.5	-855.241
37	40	mybp	-3180.19	-603.956
38	1	mybp	-5714.01	-878.218
38	2	mybp	-5475.37	-639.582
38	3	mybp	-3317.99	1517.8
38	4	mybp	-3033.47	1802.32
38	5	mybp	-3043.82	1791.97
38	6	mybp	-2185.4	2650.39
38	7	mybp	-1387.39	3448.4
38	8	mybp	-935.02	3900.77
38	9	mybp	-17.4117	4818.38
38	10	mybp	2380.74	7216.54
38	11	mybp	3091.94	7927.74
38	12	mybp	3071.45	7907.24
38	13	mybp	2975.23	7811.02
38	14	mybp	3046.05	7881.84
38	15	mybp	3116.95	7952.74
38	16	mybp	3126.72	7962.51
38	17	mybp	4030.2	8866
38	18	mybp	4323.9	9159.7
38	19	mybp	4324.55	9160.34
38	20	mybp	4673.13	9508.92
38	21	mybp	5136.63	9972.42
38	22	mybp	5532.22	10368
38	23	mybp	5233.81	10069.6
38	24	mybp	5114.48	9950.28
38	25	mybp	5769.73	10605.5
38	26	mybp	4922.05	9757.85
38	27	mybp	4759.32	9595.11
38	28	mybp	6089.84	10925.6
38	29	mybp	5850.81	10686.6
38	30	mybp	4433.08	9268.87
38	31	mybp	4351.83	9187.62
38	32	mybp	6424.03	11259.8
38	33	mybp	7598.11	12433.9
38	34	mybp	8357	13192.8
38	35	mybp	7375.17	12211
38	36	mybp	6912.77	11748.6
38	37	mybp	7332.74	12168.5
38	38	mybp	7389.74	12225.5
38	39	mybp	7244.56	12080.4
38	40	mybp	7825.53	12661.3
39	1	mybp	7285.47	-1234.36
39	2	mybp	8821.19	301.358
39	3	mybp	9452.83	933.006
39	4	mybp	9351.03	831.197
39	5	mybp	9648.82	1128.99
39	6	mybp	9739.4	1219.57
39	7	mybp	10177.5	1657.72
39	8	mybp	10762.9	2243.11
39	9	mybp	11524.9	3005.04
39	10	mybp	11814.6	3294.79
39	11	mybp	12237.1	3717.31
39	12	mybp	12318	3798.17
39	13	mybp	13028.6	4508.73
39	14	mybp	13193.8	4673.93
39	15	mybp	13185.4	4665.57
39	16	mybp	14031.9	5512.08
39	17	mybp	14577.3	6057.5
39	18	mybp	15557	7037.14
39	19	mybp	15402.8	6883.02
39	20	mybp	15342.8	6822.99
39	21	mybp	16349	7829.18
39	22	mybp	16122.9	7603.12
39	23	mybp	15949.5	7429.7
39	24	mybp	16706.8	8187
39	25	mybp	16724.7	8204.83
39	26	mybp	16526	8006.17
39	27	mybp	16369.7	7849.89
39	28	mybp	15893.2	7373.37
39	29	mybp	15898.3	7378.5
39	30	mybp	17206.2	8686.33
39	31	mybp	16891.6	8371.8
39	32	mybp	16730.2	8210.35
39	33	mybp	17707	9187.2
39	34	mybp	17768.8	9248.97
39	35	mybp	17980.9	9461.12
39	36	mybp	17769.9	9250.05
39	37	mybp	17237.8	8718.01
39	38	mybp	16366.3	7846.48
39	39	mybp	16194.9	7675.04
39	40	mybp	17315.1	8795.27
40	1	mybp	-7811.07	-2489.17
40	2	mybp	-7104.05	-2140.73
40	3	mybp	-6179.81	-1575.07
40	4	mybp	-5798.33	-1552.17
40	5	mybp	-4420.35	-532.774
40	6	mybp	-4036.06	-507.068
40	7	mybp	-3253.98	-83.5658
40	8	mybp	-2957.35	-145.517
40	9	mybp	-2591.33	-138.076
40	10	mybp	-2669.54	-574.87
40	11	mybp	-2480.06	-743.971
40	12	mybp	-867.274	510.235
40	13	mybp	-590.01	428.918
40	14	mybp	34.1293	694.476
40	15	mybp	1466.92	1768.69
40	16	mybp	2044.21	1987.4
40	17	mybp	1954.92	1539.53
40	18	mybp	2380.31	1606.33
40	19	mybp	2918.27	1785.71
40	20	mybp	3413.3	1922.16
40	21	mybp	2926.21	1076.49
40	22	mybp	2404.01	195.701
40	23	mybp	1859.63	-707.251
40	24	mybp	1585.67	-1339.8
40	25	mybp	1999.43	-1284.62
40	26	mybp	2613.45	-1029.18
40	27	mybp	3325.32	-675.888
40	28	mybp	3221.19	-1138.6
40	29	mybp	3231.16	-1487.21
40	30	mybp	3382.94	-1694.01
40	31	mybp	3901.95	-1533.58
40	32	mybp	5091.26	-702.856
40	33	mybp	5949.41	-203.291
40	34	mybp	6140.89	-370.393
40	35	mybp	4475.19	-2394.67
40	36	mybp	3943.56	-3284.89
40	37	mybp	4880.21	-2706.81
40	38	mybp	5956.75	-1988.85
40	39	mybp	5844.27	-2459.92
40	40	mybp	5450.65	-3212.12
41	1	mybp	163647	-1093.81
41	2	mybp	165023	196.764
41	3	mybp	166932	2019.62
41	4	mybp	167654	2655
41	5	mybp	167886	2801.62
41	6	mybp	167400	2229.72
41	7	mybp	165958	701.609
41	8	mybp	165199	-143.038
41	9	mybp	164584	-843.809
41	10	mybp	164155	-1359
41	11	mybp	163422	-2177.87
41	12	mybp	163407	-2279.2
41	13	mybp	164376	-1395.68
41	14	mybp	164536	-1322.01
41	15	mybp	164656	-1288.16
41	16	mybp	165164	-866.195
41	17	mybp	167499	1383.6
41	18	mybp	167752	1549.86
41	19	mybp	167562	1274.02
41	20	mybp	167579	1204.94
41	21	mybp	166311	-148.819
41	22	mybp	165233	-1312.65
41	23	mybp	164767	-1864.91
41	24	mybp	164962	-1754.93
41	25	mybp	166239	-564.015
41	26	mybp	165333	-1556.21
41	27	mybp	164989	-1986.43
41	28	mybp	165490	-1571.55
41	29	mybp	165890	-1256.84
41	30	mybp	166257	-976.06
41	31	mybp	166243	-1076.14
41	32	mybp	166895	-509.744
41	33	mybp	168502	1011.3
41	34	mybp	168968	1391.6
41	35	mybp	169765	2102.68
41	36	mybp	168591	842.216
41	37	mybp	168482	647.335
41	38	mybp	170176	2255.34
41	39	mybp	170189	2182.81
41	40	mybp	169847	1754.52
42	1	mybp	15581.9	-641.879
42	2	mybp	15505.8	-922.441
42	3	mybp	15609.4	-1023.28
42	4	mybp	16334.6	-502.556
42	5	mybp	17044.6	2.94
42	6	mybp	17338.2	92.1742
42	7	mybp	18302.7	852.143
42	8	mybp	18439.1	784.066
42	9	mybp	18460	600.511
42	10	mybp	18241.6	177.677
42	11	mybp	18157.8	-110.526
42	12	mybp	18508.7	35.8955
42	13	mybp	18834	156.729
42	14	mybp	19716.6	834.907
42	15	mybp	17768.9	-1317.32
42	16	mybp	17587.5	-1703.13
42	17	mybp	19538.3	43.2127
42	18	mybp	19941.6	241.998
42	19	mybp	20047.7	143.728
42	20	mybp	21166.1	1057.66
42	21	mybp	21160	847.073
42	22	mybp	20198.6	-318.806
42	23	mybp	19826.8	-895.093
42	24	mybp	19941.7	-984.592
42	25	mybp	20347.3	-783.506
42	26	mybp	20985.8	-349.448
42	27	mybp	20797.8	-741.899
42	28	mybp	20776.3	-967.864
42	29	mybp	21376.9	-571.657
42	30	mybp	20215.5	-1937.51
42	31	mybp	20205.2	-2152.26
42	32	mybp	22129	-432.976
42	33	mybp	22768.6	2.15634
42	34	mybp	24025.8	1054.88
42	35	mybp	23718.3	543.004
42	36	mybp	23072.7	-307.073
42	37	mybp	21919.5	-1664.77
42	38	mybp	21762.2	-2026.53
42	39	mybp	22941	-1052.15
42	40	mybp	23198.8	-998.859
43	1	mybp	-925761	-4126.42
43	2	mybp	-924135	-2947.05
43	3	mybp	-922954	-2212.69
43	4	mybp	-920686	-392.511
43	5	mybp	-919949	-102.271
43	6	mybp	-919751	-351.281
43	7	mybp	-919470	-517.04
43	8	mybp	-919199	-692.862
43	9	mybp	-917559	499.44
43	10	mybp	-917298	313.993
43	11	mybp	-916859	305.733
43	12	mybp	-916294	423.974
43	13	mybp	-916024	246.339
43	14	mybp	-915917	-93.4206
43	15	mybp	-914697	679.57
43	16	mybp	-914366	563.998
43	17	mybp	-913088	1394.49
43	18	mybp	-912341	1694.42
43	19	mybp	-912378	1210.47
43	20	mybp	-911622	1519.33
43	21	mybp	-911120	1574.89
43	22	mybp	-912402	-154.748
43	23	mybp	-912942	-1141.2
43	24	mybp	-912261	-906.955
43	25	mybp	-910997	-89.9021
43	26	mybp	-910482	-22.3492
43	27	mybp	-911372	-1358.8
43	28	mybp	-911956	-2390.62
43	29	mybp	-911761	-2642.63
43	30	mybp	-910476	-1804.39
43	31	mybp	-910093	-1868.4
43	32	mybp	-908796	-1018.34
43	33	mybp	-909339	-2008.17
43	34	mybp	-909686	-2802.55
43	35	mybp	-908863	-2426.56
43	36	mybp	-908683	-2693.7
43	37	mybp	-908656	-3113.71
43	38	mybp	-907290	-2194.47
43	39	mybp	-907063	-2414.73
43	40	mybp	-906211	-2009.73
44	1	mybp	28799.3	-3870.87
44	2	mybp	30125.2	-3292.47
44	3	mybp	33255.3	-909.936
44	4	mybp	34408.2	-504.535
44	5	mybp	35536	-124.263
44	6	mybp	36094.8	-312.928
44	7	mybp	38231.6	1076.31
44	8	mybp	39023.6	1120.84
44	9	mybp	39107	456.743
44	10	mybp	39218.3	-179.512
44	11	mybp	40803.5	658.209
44	12	mybp	41566.6	673.786
44	13	mybp	41169.7	-470.645
44	14	mybp	40903.8	-1484.07
44	15	mybp	41579.4	-1556.04
44	16	mybp	42335.2	-1547.7
44	17	mybp	43247.3	-1383.14
44	18	mybp	44295.8	-1082.2
44	19	mybp	43988	-2137.47
44	20	mybp	43695.6	-3177.4
44	21	mybp	44213.9	-3406.65
44	22	mybp	44335.2	-4032.78
44	23	mybp	45553.3	-3562.21
44	24	mybp	46160.3	-3702.75
44	25	mybp	45963.3	-4647.32
44	26	mybp	45479.8	-5878.28
44	27	mybp	44983.3	-7122.31
44	28	mybp	45001.1	-7852.04
44	29	mybp	45925	-7675.61
44	30	mybp	44974.3	-9373.86
44	31	mybp	44733.8	-10361.8
44	32	mybp	46159.3	-9683.88
44	33	mybp	45990.1	-10600.6
44	34	mybp	45968.8	-11369.4
44	35	mybp	47595.3	-10490.4
44	36	mybp	47337.1	-11496.2
44	37	mybp	46897.9	-12682.9
44	38	mybp	47133.8	-13194.5
44	39	mybp	47103.1	-13972.7
44	40	mybp	47350.1	-14473.3
45	1	mybp	2744.13	-1197.32
45	2	mybp	3373.82	-940.269
45	3	mybp	4521.92	-164.799
45	4	mybp	4804.76	-254.595
45	5	mybp	4978.61	-453.377
45	6	mybp	6198.81	394.188
45	7	mybp	6776.51	599.262
45	8	mybp	6702.49	152.603
45	9	mybp	6729.1	-193.414
45	10	mybp	6905.48	-389.67
45	11	mybp	8230.94	563.159
45	12	mybp	8614.34	573.921
45	13	mybp	8276.66	-136.389
45	14	mybp	8094.79	-690.89
45	15	mybp	8756.29	-402.021
45	16	mybp	10030.5	499.505
45	17	mybp	10851.8	948.235
45	18	mybp	12854.5	2578.25
45	19	mybp	14495.7	3846.85
45	20	mybp	17323.7	6302.17
45	21	mybp	20887.9	9493.8
45	22	mybp	29885	18118.2
45	23	mybp	47874.4	35735.1
45	24	mybp	83663.1	71151.1
45	25	mybp	148552	135668
45	26	mybp	264541	251284
45	27	mybp	459596	445966
45	28	mybp	751119	737116
45	29	mybp	1.12496e+06	1.11058e+06
45	30	mybp	1.5109e+06	1.49615e+06
45	31	mybp	1.82452e+06	1.8094e+06
45	32	mybp	2.04738e+06	2.03189e+06
45	33	mybp	2.21249e+06	2196625
45	34	mybp	2.31946e+06	2.30323e+06
45	35	mybp	2395286	2378675
45	36	mybp	2.45033e+06	2433343
45	37	mybp	2.4914e+06	2474047
45	38	mybp	2.5241e+06	2.50637e+06
45	39	mybp	2.54702e+06	2.52892e+06
45	40	mybp	2.56582e+06	2.54735e+06
46	1	mybp	-3875.87	-1032.18
46	2	mybp	-3396.5	-891.807
46	3	mybp	-2331.06	-165.362
46	4	mybp	-1152.4	674.298
46	5	mybp	-720.682	767.024
46	6	mybp	-682.274	466.437
46	7	mybp	-747.502	62.2129
46	8	mybp	-488.631	-17.9122
46	9	mybp	-689.822	-558.099
46	10	mybp	-630.906	-838.18
46	11	mybp	529.129	-17.1402
46	12	mybp	1000.79	115.527
46	13	mybp	962.713	-261.549
46	14	mybp	1167.02	-396.233
46	15	mybp	613.612	-1288.64
46	16	mybp	613.169	-1628.08
46	17	mybp	2378.71	-201.537
46	18	mybp	4544.41	1625.17
46	19	mybp	4920.3	1662.07
46	20	mybp	5330.87	1733.63
46	21	mybp	8510.78	4574.55
46	22	mybp	14247.1	9971.84
46	23	mybp	24973.5	20359.2
46	24	mybp	46265.3	41312.1
46	25	mybp	86059.7	80767.5
46	26	mybp	158458	152827
46	27	mybp	289776	283806
46	28	mybp	507318	501009
46	29	mybp	827240	820592
46	30	mybp	1.22283e+06	1215839
46	31	mybp	1.61051e+06	1.60318e+06
46	32	mybp	1921231	1.91357e+06
46	33	mybp	2.15289e+06	2144886
46	34	mybp	2.30445e+06	2296102
46	35	mybp	2.40904e+06	2400359
46	36	mybp	2.48256e+06	2473535
46	37	mybp	2.54e+06	2.53064e+06
46	38	mybp	2583309	2.57361e+06
46	39	mybp	2.61163e+06	2601595
46	40	mybp	2.6336e+06	2623227
47	1	mybp	-6039.76	-471.964
47	2	mybp	-5505.83	-293.572
47	3	mybp	-4654.06	202.666
47	4	mybp	-4556.88	-55.6874
47	5	mybp	-4360.77	-215.115
47	6	mybp	-4198.64	-408.519
47	7	mybp	-3795.54	-360.952
47	8	mybp	-2436.92	642.128
47	9	mybp	-2290.22	433.29
47	10	mybp	-2433.54	-65.5597
47	11	mybp	-2324.27	-311.827
47	12	mybp	-1412.99	243.916
47	13	mybp	-1127.88	173.496
47	14	mybp	-1133.01	-187.177
47	15	mybp	-472.004	118.298
47	16	mybp	-167.766	67.0008
47	17	mybp	-155.19	-275.958
47	18	mybp	227.671	-248.632
47	19	mybp	1274.27	442.431
47	20	mybp	2928.27	1740.9
47	21	mybp	5695.47	4152.56
47	22	mybp	9966.51	8068.07
47	23	mybp	17838.6	15584.6
47	24	mybp	33545.2	30935.7
47	25	mybp	63792.3	60827.2
47	26	mybp	119114	115793
47	27	mybp	219842	216166
47	28	mybp	390547	386515
47	29	mybp	658080	653693
47	30	mybp	1.00989e+06	1.00515e+06
47	31	mybp	1.3796e+06	1.3745e+06
47	32	mybp	1697257	1.6918e+06
47	33	mybp	1.94459e+06	1.93878e+06
47	34	mybp	2103769	2.0976e+06
47	35	mybp	2.21223e+06	2.20571e+06
47	36	mybp	2291685	2284809
47	37	mybp	2.35031e+06	2343079
47	38	mybp	2.39552e+06	2.38793e+06
47	39	mybp	2.42719e+06	2.41924e+06
47	40	mybp	2.45182e+06	2.44352e+06
48	1	mybp	13590.2	-1585.88
48	2	mybp	14702.7	-745.466
48	3	mybp	15340.7	-379.68
48	4	mybp	15378.6	-614.019
48	5	mybp	16071.5	-193.286
48	6	mybp	16878.9	341.991
48	7	mybp	17782.9	973.779
48	8	mybp	17401.1	319.839
48	9	mybp	17206.4	-147.094
48	10	mybp	17690.7	65.0266
48	11	mybp	17850.1	-47.7164
48	12	mybp	18291.2	121.166
48	13	mybp	18693.4	251.235
48	14	mybp	18732.9	18.5352
48	15	mybp	18276.8	-709.776
48	16	mybp	18237.6	-1021.12
48	17	mybp	19776.8	245.924
48	18	mybp	22060.9	2257.83
48	19	mybp	22923.3	2848.01
48	20	mybp	24482.4	4135.01
48	21	mybp	27877.8	7258.18
48	22	mybp	35426.2	14534.4
48	23	mybp	49437.3	28273.3
48	24	mybp	76760.8	55324.7
48	25	mybp	127222	105513
48	26	mybp	217860	195880
48	27	mybp	376962	354710
48	28	mybp	629699	607174
48	29	mybp	977146	954348
48	30	mybp	1368535	1.34547e+06
48	31	mybp	1712876	1.68953e+06
48	32	mybp	1.97184e+06	1.94823e+06
48	33	mybp	2164169	2.14028e+06
48	34	mybp	2288614	2264456
48	35	mybp	2.37649e+06	2.35206e+06
48	36	mybp	2.4402e+06	2415501
48	37	mybp	2.48838e+06	2.46341e+06
48	38	mybp	2.52549e+06	2.50024e+06
48	39	mybp	2550515	2.525e+06
48	40	mybp	2.57127e+06	2.54548e+06
49	1	chrm3	-8047.08	2973.17
49	2	chrm3	-8424.73	2434.19
49	3	chrm3	-8944.27	1753.31
49	4	chrm3	-9896.74	639.495
49	5	chrm3	-10119.6	255.344
49	6	chrm3	-10027.9	185.693
49	7	chrm3	-10494.2	-441.968
49	8	chrm3	-10339.3	-448.463
49	9	chrm3	-9265.85	463.695
49	10	chrm3	-9350.91	217.298
49	11	chrm3	-9539.32	-132.449
49	12	chrm3	-9636.46	-390.928
49	13	chrm3	-9730.53	-646.34
49	14	chrm3	-9510.4	-587.543
49	15	chrm3	-8557.09	204.421
49	16	chrm3	-8268.77	331.409
49	17	chrm3	-7531.9	906.94
49	18	chrm3	-7347.51	929.986
49	19	chrm3	-8596.99	-480.826
49	20	chrm3	-8975.04	-1020.21
49	21	chrm3	-8821.1	-1027.62
49	22	chrm3	-8743.37	-1111.23
49	23	chrm3	-8247.4	-776.592
49	24	chrm3	-8033.67	-724.196
49	25	chrm3	-7359.45	-211.318
49	26	chrm3	-7703.89	-717.097
49	27	chrm3	-7867.83	-1042.38
49	28	chrm3	-7529.7	-865.586
49	29	chrm3	-7214.8	-712.025
49	30	chrm3	-5853.63	487.808
49	31	chrm3	-5787.84	392.257
49	32	chrm3	-5567.23	451.529
49	33	chrm3	-3936.3	1921.12
49	34	chrm3	-4321.74	1374.34
49	35	chrm3	-4712.62	822.125
49	36	chrm3	-4295.78	1077.63
49	37	chrm3	-2082.22	3129.85
49	38	chrm3	936.541	5987.27
49	39	chrm3	5128.87	10018.3
49	40	chrm3	11081.1	15809.2
[truncated: 1,880 more rows]

## Sheet: Results
Block Type	96-Well Block (0.2mL)
Calibration Background is expired	Yes
Calibration Background performed on	03-28-2019
Calibration Normalization FAM-ROX is expired	Yes
Calibration Normalization FAM-ROX performed on	03-28-2019
Calibration Normalization VIC-ROX is expired	Yes
Calibration Normalization VIC-ROX performed on	03-28-2019
Calibration Pure Dye FAM is expired	Yes
Calibration Pure Dye FAM performed on	03-28-2019
Calibration Pure Dye NED is expired	Yes
Calibration Pure Dye NED performed on	03-28-2019
Calibration Pure Dye ROX is expired	Yes
Calibration Pure Dye ROX performed on	03-28-2019
Calibration Pure Dye SYBR is expired	Yes
Calibration Pure Dye SYBR performed on	03-28-2019
Calibration Pure Dye TAMRA is expired	Yes
Calibration Pure Dye TAMRA performed on	03-28-2019
Calibration Pure Dye VIC is expired	Yes
Calibration Pure Dye VIC performed on	03-28-2019
Calibration ROI is expired	Yes
Calibration ROI performed on	03-28-2019
Calibration Uniformity is expired	Yes
Calibration Uniformity performed on	03-28-2019
Chemistry	SYBR_GREEN
Date Created	2022-10-28 13:20:35 PM CST
Experiment Barcode
Experiment Comment
Experiment File Name	D:\GD\2022-10-24\2022-10-28 132035.eds
Experiment Name	2022-10-28 132035
Experiment Run End Time	2022-10-28 14:33:44 PM CST
Experiment Type	Comparative Cт (ΔΔCт)
Instrument Name	278862512
Instrument Serial Number	278862512
Instrument Type	QuantStudio(TM) 6 Flex System
Passive Reference
Quantification Cycle Method	Ct
Signal Smoothing On	true
Stage/ Cycle where Analysis is performed	Stage 2, Step 2
User Name
Well	Well Position	Omit	Sample Name	Target Name	Task	Reporter	Quencher	Quantity	Quantity Mean	Quantity SD	RQ	RQ Min	RQ Max	CT	Ct Mean	Ct SD	Delta Ct	Delta Ct Mean	Delta Ct SE	Delta Delta Ct	Automatic Ct Threshold	Tm1	Ct Threshold	Tm2	Automatic Baseline	Tm3	Baseline Start	Baseline End	Comments	MTP
1	A1	FALSE	DU145 1	mybp	UNKNOWN	SYBR	None							Undetermined							TRUE	62.6097	273271		TRUE		1	40		N
2	A2	FALSE	DU145 2	mybp	UNKNOWN	SYBR	None							Undetermined							TRUE	60.5396	273271		TRUE		1	40		N
3	A3	FALSE	DU145 3	mybp	UNKNOWN	SYBR	None							Undetermined							TRUE	61.0325	273271	92.3798	TRUE	79.762	1	40		Y
4	A4	FALSE	DU145 4	mybp	UNKNOWN	SYBR	None							Undetermined							TRUE	60.9339	273271		TRUE		1	40		N
5	A5	FALSE	BPH 1	mybp	UNKNOWN	SYBR	None							Undetermined							TRUE	61.0325	273271		TRUE		1	40		N
6	A6	FALSE	BPH 2	mybp	UNKNOWN	SYBR	None							Undetermined							TRUE	61.1311	273271		TRUE		1	40		N
7	A7	FALSE	BPH 3	mybp	UNKNOWN	SYBR	None							Undetermined							TRUE	61.1311	273271		TRUE		1	40		N
8	A8	FALSE	BPH 4	mybp	UNKNOWN	SYBR	None							Undetermined							TRUE	61.1311	273271	92.577	TRUE	84.0008	1	40		Y
9	A9	FALSE	PC3 1	mybp	UNKNOWN	SYBR	None							26.3799	26.2437	0.192628		12.6045	0.335375		TRUE	84.2965	273271		TRUE		1	40		N
10	A10	FALSE	PC3 2	mybp	UNKNOWN	SYBR	None							25.7349	26.3319	0.844302		12.6156	0.621209		TRUE	84.2965	273271		TRUE		1	40		N
11	A11	FALSE	PC3 3	mybp	UNKNOWN	SYBR	None							27.5029	27.4354	0.0954609		13.1086	0.149486		TRUE	84.198	273271		TRUE		1	40		N
12	A12	FALSE	PC3 4	mybp	UNKNOWN	SYBR	None							26.908	26.7203	0.265527		13.5061	0.441243		TRUE	84.0994	273271		TRUE		1	40		N
13	B1	FALSE	DU145 1	chrm3	UNKNOWN	SYBR	None							Undetermined							TRUE	61.2296	108771		TRUE		1	40		N
14	B2	FALSE	DU145 2	chrm3	UNKNOWN	SYBR	None							Undetermined							TRUE	61.2296	108771		TRUE		1	40		N
15	B3	FALSE	DU145 3	chrm3	UNKNOWN	SYBR	None							Undetermined	38.8868						TRUE	61.0325	108771		TRUE		1	40		N
16	B4	FALSE	DU145 4	chrm3	UNKNOWN	SYBR	None							Undetermined							TRUE	78.5791	108771	61.3282	TRUE		1	40		Y
17	B5	FALSE	BPH 1	chrm3	UNKNOWN	SYBR	None							31.4211	31.8633	0.625443		18.053	0.44351		TRUE	85.9723	108771		TRUE		1	40		N
18	B6	FALSE	BPH 2	chrm3	UNKNOWN	SYBR	None							Undetermined	33.7541						TRUE	60.9339	108771		TRUE		1	40		N
19	B7	FALSE	BPH 3	chrm3	UNKNOWN	SYBR	None							36.2708	35.0867	1.67454		21.5101	1.19595		TRUE	77.3962	108771		TRUE		1	40		N
20	B8	FALSE	BPH 4	chrm3	UNKNOWN	SYBR	None							31.5761	31.3537	0.314588		18.9778	0.443783		TRUE	86.0709	108771		TRUE		1	40		N
21	B9	FALSE	PC3 1	chrm3	UNKNOWN	SYBR	None							31.937	32.0938	0.221807		18.4547	0.344271		TRUE	85.9723	108771		TRUE		1	40		N
22	B10	FALSE	PC3 2	chrm3	UNKNOWN	SYBR	None							31.9021	32.3759	0.670082		18.6596	0.503968		TRUE	85.9723	108771		TRUE		1	40		N
23	B11	FALSE	PC3 3	chrm3	UNKNOWN	SYBR	None							33.8895	34.2585	0.521849		19.9317	0.392368		TRUE	85.8738	108771		TRUE		1	40		N
24	B12	FALSE	PC3 4	chrm3	UNKNOWN	SYBR	None							28.153	28.6315	0.67657		15.4173	0.62315		TRUE	85.8738	108771		TRUE		1	40		N
25	C1	FALSE	DU145 1	18s	UNKNOWN	SYBR	None							14.0831	13.9045	0.252605					TRUE	84.5923	253582		TRUE		1	40		N
26	C2	FALSE	DU145 2	18s	UNKNOWN	SYBR	None							13.2197	13.5947	0.5304					TRUE	84.5923	253582		TRUE		1	40		N
27	C3	FALSE	DU145 3	18s	UNKNOWN	SYBR	None							13.0709	13.005	0.0930744					TRUE	84.6908	253582		TRUE		1	40		N
28	C4	FALSE	DU145 4	18s	UNKNOWN	SYBR	None							12.855	13.0003	0.205557					TRUE	84.7894	253582		TRUE		1	40		N
29	C5	FALSE	BPH 1	18s	UNKNOWN	SYBR	None							13.8437	13.8103	0.0471559					TRUE	84.7894	253582		TRUE		1	40		N
30	C6	FALSE	BPH 2	18s	UNKNOWN	SYBR	None							13.8455	13.6104	0.332456					TRUE	84.888	253582		TRUE		1	40		N
31	C7	FALSE	BPH 3	18s	UNKNOWN	SYBR	None							13.4085	13.5766	0.237706					TRUE	84.888	253582		TRUE		1	40		N
32	C8	FALSE	BPH 4	18s	UNKNOWN	SYBR	None							11.9919	12.3759	0.543067					TRUE	84.888	253582		TRUE		1	40		N
33	C9	FALSE	PC3 1	18s	UNKNOWN	SYBR	None							13.9456	13.6392	0.433413					TRUE	84.888	253582		TRUE		1	40		N
34	C10	FALSE	PC3 2	18s	UNKNOWN	SYBR	None							13.5446	13.7163	0.24281					TRUE	84.7894	253582		TRUE		1	40		N
35	C11	FALSE	PC3 3	18s	UNKNOWN	SYBR	None							14.4602	14.3268	0.188624					TRUE	84.7894	253582		TRUE		1	40		N
36	C12	FALSE	PC3 4	18s	UNKNOWN	SYBR	None							12.8148	13.2142	0.5647					TRUE	84.6908	253582		TRUE		1	40		N
37	D1	FALSE	DU145 1	mybp	UNKNOWN	SYBR	None							Undetermined							TRUE	61.0325	273271		TRUE		1	40		N
38	D2	FALSE	DU145 2	mybp	UNKNOWN	SYBR	None							Undetermined							TRUE	60.9339	273271		TRUE		1	40		N
39	D3	FALSE	DU145 3	mybp	UNKNOWN	SYBR	None							Undetermined							TRUE	61.0325	273271		TRUE		1	40		N
40	D4	FALSE	DU145 4	mybp	UNKNOWN	SYBR	None							Undetermined							TRUE	61.1311	273271		TRUE		1	40		N
41	D5	FALSE	BPH 1	mybp	UNKNOWN	SYBR	None							Undetermined							TRUE	60.9339	273271		TRUE		1	40		N
42	D6	FALSE	BPH 2	mybp	UNKNOWN	SYBR	None							Undetermined							TRUE	63.5955	273271		TRUE		1	40		N
43	D7	FALSE	BPH 3	mybp	UNKNOWN	SYBR	None							Undetermined							TRUE	61.1311	273271		TRUE		1	40		N
44	D8	FALSE	BPH 4	mybp	UNKNOWN	SYBR	None							Undetermined							TRUE	61.1311	273271		TRUE		1	40		N
45	D9	FALSE	PC3 1	mybp	UNKNOWN	SYBR	None							26.1075	26.2437	0.192628		12.6045	0.335375		TRUE	84.4937	273271		TRUE		1	40		N
46	D10	FALSE	PC3 2	mybp	UNKNOWN	SYBR	None							26.9289	26.3319	0.844302		12.6156	0.621209		TRUE	84.3951	273271		TRUE		1	40		N
47	D11	FALSE	PC3 3	mybp	UNKNOWN	SYBR	None							27.3679	27.4354	0.0954609		13.1086	0.149486		TRUE	84.3951	273271		TRUE		1	40		N
48	D12	FALSE	PC3 4	mybp	UNKNOWN	SYBR	None							26.5325	26.7203	0.265527		13.5061	0.441243		TRUE	84.2965	273271		TRUE		1	40		N
49	E1	FALSE	DU145 1	chrm3	UNKNOWN	SYBR	None							Undetermined							TRUE	61.0325	108771		TRUE		1	40		N
50	E2	FALSE	DU145 2	chrm3	UNKNOWN	SYBR	None							Undetermined							TRUE	61.0325	108771		TRUE		1	40		N
51	E3	FALSE	DU145 3	chrm3	UNKNOWN	SYBR	None							38.8868	38.8868			25.8818			TRUE	82.1279	108771		TRUE		1	40		N
52	E4	FALSE	DU145 4	chrm3	UNKNOWN	SYBR	None							Undetermined							TRUE	61.0325	108771		TRUE		1	40		N
53	E5	FALSE	BPH 1	chrm3	UNKNOWN	SYBR	None							32.3056	31.8633	0.625443		18.053	0.44351		TRUE	86.0709	108771		TRUE		1	40		N
54	E6	FALSE	BPH 2	chrm3	UNKNOWN	SYBR	None							33.7541	33.7541			20.1436			TRUE	86.1695	108771		TRUE		1	40		N
55	E7	FALSE	BPH 3	chrm3	UNKNOWN	SYBR	None							33.9026	35.0867	1.67454		21.5101	1.19595		TRUE	86.0709	108771		TRUE		1	40		N
56	E8	FALSE	BPH 4	chrm3	UNKNOWN	SYBR	None							31.1313	31.3537	0.314588		18.9778	0.443783		TRUE	86.0709	108771		TRUE		1	40		N
57	E9	FALSE	PC3 1	chrm3	UNKNOWN	SYBR	None							32.2507	32.0938	0.221807		18.4547	0.344271		TRUE	86.0709	108771		TRUE		1	40		N
58	E10	FALSE	PC3 2	chrm3	UNKNOWN	SYBR	None							32.8497	32.3759	0.670082		18.6596	0.503968		TRUE	86.0709	108771		TRUE		1	40		N
59	E11	FALSE	PC3 3	chrm3	UNKNOWN	SYBR	None							34.6275	34.2585	0.521849		19.9317	0.392368		TRUE	86.0709	108771		TRUE		1	40		N
60	E12	FALSE	PC3 4	chrm3	UNKNOWN	SYBR	None							29.1099	28.6315	0.67657		15.4173	0.62315		TRUE	85.9723	108771		TRUE		1	40		N
61	F1	FALSE	DU145 1	18s	UNKNOWN	SYBR	None							13.7258	13.9045	0.252605					TRUE	84.6908	253582		TRUE		1	40		N
62	F2	FALSE	DU145 2	18s	UNKNOWN	SYBR	None							13.9698	13.5947	0.5304					TRUE	84.7894	253582		TRUE		1	40		N
63	F3	FALSE	DU145 3	18s	UNKNOWN	SYBR	None							12.9392	13.005	0.0930744					TRUE	84.7894	253582		TRUE		1	40		N
64	F4	FALSE	DU145 4	18s	UNKNOWN	SYBR	None							13.1457	13.0003	0.205557					TRUE	84.888	253582		TRUE		1	40		N
65	F5	FALSE	BPH 1	18s	UNKNOWN	SYBR	None							13.777	13.8103	0.0471559					TRUE	84.888	253582		TRUE		1	40		N
66	F6	FALSE	BPH 2	18s	UNKNOWN	SYBR	None							13.3753	13.6104	0.332456					TRUE	84.888	253582		TRUE		1	40		N
67	F7	FALSE	BPH 3	18s	UNKNOWN	SYBR	None							13.7447	13.5766	0.237706					TRUE	84.888	253582		TRUE		1	40		N
68	F8	FALSE	BPH 4	18s	UNKNOWN	SYBR	None							12.7599	12.3759	0.543067					TRUE	84.888	253582		TRUE		1	40		N
69	F9	FALSE	PC3 1	18s	UNKNOWN	SYBR	None							13.3327	13.6392	0.433413					TRUE	84.888	253582		TRUE		1	40		N
70	F10	FALSE	PC3 2	18s	UNKNOWN	SYBR	None							13.888	13.7163	0.24281					TRUE	84.7894	253582		TRUE		1	40		N
71	F11	FALSE	PC3 3	18s	UNKNOWN	SYBR	None							14.1934	14.3268	0.188624					TRUE	84.6908	253582		TRUE		1	40		N
72	F12	FALSE	PC3 4	18s	UNKNOWN	SYBR	None							13.6135	13.2142	0.5647					TRUE	84.6908	253582		TRUE		1	40		N
Analysis Type	Singleplex
Endogenous Control	18s
RQ Min/Max Confidence Level	95.0
Reference Sample	DU145 1

## Sheet: Melt Curve Raw Data
Block Type	96-Well Block (0.2mL)
Calibration Background is expired	Yes
Calibration Background performed on	03-28-2019
Calibration Normalization FAM-ROX is expired	Yes
Calibration Normalization FAM-ROX performed on	03-28-2019
Calibration Normalization VIC-ROX is expired	Yes
Calibration Normalization VIC-ROX performed on	03-28-2019
Calibration Pure Dye FAM is expired	Yes
Calibration Pure Dye FAM performed on	03-28-2019
Calibration Pure Dye NED is expired	Yes
Calibration Pure Dye NED performed on	03-28-2019
Calibration Pure Dye ROX is expired	Yes
Calibration Pure Dye ROX performed on	03-28-2019
Calibration Pure Dye SYBR is expired	Yes
Calibration Pure Dye SYBR performed on	03-28-2019
Calibration Pure Dye TAMRA is expired	Yes
Calibration Pure Dye TAMRA performed on	03-28-2019
Calibration Pure Dye VIC is expired	Yes
Calibration Pure Dye VIC performed on	03-28-2019
Calibration ROI is expired	Yes
Calibration ROI performed on	03-28-2019
Calibration Uniformity is expired	Yes
Calibration Uniformity performed on	03-28-2019
Chemistry	SYBR_GREEN
Date Created	2022-10-28 13:20:35 PM CST
Experiment Barcode
Experiment Comment
Experiment File Name	D:\GD\2022-10-24\2022-10-28 132035.eds
Experiment Name	2022-10-28 132035
Experiment Run End Time	2022-10-28 14:33:44 PM CST
Experiment Type	Comparative Cт (ΔΔCт)
Instrument Name	278862512
Instrument Serial Number	278862512
Instrument Type	QuantStudio(TM) 6 Flex System
Passive Reference
Quantification Cycle Method	Ct
Signal Smoothing On	true
Stage/ Cycle where Analysis is performed	Stage 2, Step 2
User Name
Well	Well Position	Reading	Temperature	Fluorescence	Derivative
1	A1	1	60.1453	41954.2	28210.2
1	A1	2	60.3425	39025.5	27981.2
1	A1	3	60.5396	37097.4	27831.1
1	A1	4	60.7368	40067.8	27930.6
1	A1	5	60.9339	35946.1	28362
1	A1	6	61.1311	36046.9	29024.6
1	A1	7	61.3282	36543.4	29660.3
1	A1	8	61.5254	32890.4	30008.3
1	A1	9	61.7225	31915.8	29992.2
1	A1	10	61.9197	30536.3	29789.7
1	A1	11	62.1168	29524.5	29703.1
1	A1	12	62.314	29220.9	29898.1
1	A1	13	62.5111	29490.1	30204
1	A1	14	62.7083	27074.8	30154.6
1	A1	15	62.9054	26545.7	29287.8
1	A1	16	63.1026	21931	27512.7
1	A1	17	63.2998	21258.9	25271
1	A1	18	63.4969	22605.5	23346.5
1	A1	19	63.6941	21143	22422.2
1	A1	20	63.8912	23002.1	22672.2
1	A1	21	64.0884	20353.3	23652.3
1	A1	22	64.2855	20105.9	24555.7
1	A1	23	64.4827	17563.4	24663.8
1	A1	24	64.6798	16080.1	23715.5
1	A1	25	64.877	13624.3	21994.9
1	A1	26	65.0741	16254.5	20126
1	A1	27	65.2713	15451.4	18727.5
1	A1	28	65.4684	13560.4	18122.7
1	A1	29	65.6656	11981.6	18227.6
1	A1	30	65.8627	16188.1	18633.5
1	A1	31	66.0599	11038.8	18827.6
1	A1	32	66.257	11339.1	18447.5
1	A1	33	66.4542	8616.9	17456.2
1	A1	34	66.6514	9034.17	16156.3
1	A1	35	66.8485	11023.1	15038.4
1	A1	36	67.0457	7979.3	14549.4
1	A1	37	67.2428	6733.41	14883.8
1	A1	38	67.44	10021.1	15888.3
1	A1	39	67.6371	8065.06	17125
1	A1	40	67.8343	6460.63	18079.1
1	A1	41	68.0314	5355.52	18410.3
1	A1	42	68.2286	2647.45	18092.9
1	A1	43	68.4257	4487.97	17342.1
1	A1	44	68.6229	4397.35	16385.5
1	A1	45	68.82	2686.49	15270.7
1	A1	46	69.0172	3878.57	13875.2
1	A1	47	69.2143	229.413	12104.4
1	A1	48	69.4115	225.756	10094.7
1	A1	49	69.6086	538.348	8231.18
1	A1	50	69.8058	72.2651	6952.12
1	A1	51	70.003	2970.39	6497.54
1	A1	52	70.2001	802.281	6800.2
1	A1	53	70.3973	35.0089	7585.37
1	A1	54	70.5944	-938.171	8568.33
1	A1	55	70.7916	217.994	9582.06
1	A1	56	70.9887	-1471.43	10564.9
1	A1	57	71.1859	798.83	11480.7
1	A1	58	71.383	-2564.03	12286.5
1	A1	59	71.5802	-2341.16	12976.1
1	A1	60	71.7773	-3187.04	13622.7
1	A1	61	71.9745	-3371.74	14332.9
1	A1	62	72.1716	-4265.08	15124.5
1	A1	63	72.3688	-1354.84	15838.9
1	A1	64	72.5659	-5912	16187.9
1	A1	65	72.7631	-7352.11	15915.6
1	A1	66	72.9602	-6474.7	14948.5
1	A1	67	73.1574	-7047.68	13419.9
1	A1	68	73.3546	-7166.16	11569
1	A1	69	73.5517	-8657.24	9613.63
1	A1	70	73.7489	-8599.97	7697.46
1	A1	71	73.946	-7102.06	5929.49
1	A1	72	74.1432	-10147.6	4463.92
1	A1	73	74.3403	-9259.77	3543.35
1	A1	74	74.5375	-6657.3	3457.27
1	A1	75	74.7346	-10891.4	4416.01
1	A1	76	74.9318	-6968.52	6393.17
1	A1	77	75.1289	-8695.76	9024.55
1	A1	78	75.3261	-8509.6	11649.6
1	A1	79	75.5232	-8793.67	13519.5
1	A1	80	75.7204	-13905.4	14093.1
1	A1	81	75.9175	-10363.4	13267.7
1	A1	82	76.1147	-15176.8	11412
1	A1	83	76.3118	-10686.4	9187.37
1	A1	84	76.509	-13506.1	7273.79
1	A1	85	76.7062	-11782	6146.66
1	A1	86	76.9033	-13717.7	5979.19
1	A1	87	77.1005	-12417.1	6644.63
1	A1	88	77.2976	-13910.7	7767.75
1	A1	89	77.4948	-11206.2	8820
1	A1	90	77.6919	-14117.1	9280.53
1	A1	91	77.8891	-17085.4	8840.31
1	A1	92	78.0862	-15821.9	7553.75
1	A1	93	78.2834	-13655.9	5836
1	A1	94	78.4805	-16545.3	4290.67
1	A1	95	78.6777	-16104.1	3454.07
1	A1	96	78.8748	-14530.9	3581.67
1	A1	97	79.072	-13388.7	4566.24
1	A1	98	79.2691	-16744.1	6007.12
1	A1	99	79.4663	-16304.8	7383.08
1	A1	100	79.6634	-15382.7	8240.87
1	A1	101	79.8606	-17689.8	8320.37
1	A1	102	80.0578	-17519.6	7587.19
1	A1	103	80.2549	-17257	6199.46
1	A1	104	80.4521	-18815.4	4452.01
1	A1	105	80.6492	-16507.9	2717.36
1	A1	106	80.8464	-19943.7	1375.75
1	A1	107	81.0435	-17232.8	731.709
1	A1	108	81.2407	-15725.4	943.19
1	A1	109	81.4378	-17427.2	1997.3
1	A1	110	81.635	-19634.9	3734.17
1	A1	111	81.8321	-16516.3	5882.05
1	A1	112	82.0293	-17238.4	8080.7
1	A1	113	82.2264	-17874.6	9922.31
1	A1	114	82.4236	-19986.8	11052.3
1	A1	115	82.6207	-20061.8	11307.6
1	A1	116	82.8179	-21536.7	10796.1
1	A1	117	83.015	-20037.4	9834.49
1	A1	118	83.2122	-20660.8	8773.22
1	A1	119	83.4094	-21239.7	7829.67
1	A1	120	83.6065	-20532.8	7040.06
1	A1	121	83.8037	-23712.7	6336.27
1	A1	122	84.0008	-20406.9	5660.89
1	A1	123	84.198	-22617.4	5026.42
1	A1	124	84.3951	-23554.7	4493.71
1	A1	125	84.5923	-20532.3	4119.98
1	A1	126	84.7894	-22483.7	3943.06
1	A1	127	84.9866	-23195.8	4017.05
1	A1	128	85.1837	-23629	4443.11
1	A1	129	85.3809	-22680.3	5324.06
1	A1	130	85.578	-21718.6	6641.52
1	A1	131	85.7752	-22938.5	8152.35
1	A1	132	85.9723	-23311.4	9420.18
1	A1	133	86.1695	-24701.2	10000.9
1	A1	134	86.3666	-25969.8	9663.97
1	A1	135	86.5638	-26559.8	8493.09
1	A1	136	86.761	-24167	6806.22
1	A1	137	86.9581	-25145.5	4980.38
1	A1	138	87.1553	-27141.2	3316.6
1	A1	139	87.3524	-25561	2006.84
1	A1	140	87.5496	-26624.3	1160.7
1	A1	141	87.7467	-23945.9	824.236
1	A1	142	87.9439	-25535.5	975.817
1	A1	143	88.141	-27180.8	1529.39
1	A1	144	88.3382	-24609.6	2361.12
1	A1	145	88.5353	-26191.2	3339.32
1	A1	146	88.7325	-25879.1	4336.74
1	A1	147	88.9296	-26294.7	5233.01
1	A1	148	89.1268	-27146.6	5923.23
1	A1	149	89.3239	-27413.2	6326.9
1	A1	150	89.5211	-27116.2	6380.36
1	A1	151	89.7182	-26593.8	6027.87
1	A1	152	89.9154	-28278.5	5256.41
1	A1	153	90.1125	-29024.9	4183.56
1	A1	154	90.3097	-29403.5	3118.89
1	A1	155	90.5069	-26995.2	2488.07
1	A1	156	90.704	-25473.2	2613.03
1	A1	157	90.9012	-29383.8	3500.42
1	A1	158	91.0983	-26588.1	4826.37
1	A1	159	91.2955	-31052.8	6146.07
1	A1	160	91.4926	-28848.9	7151.16
1	A1	161	91.6898	-29330.2	7764.65
1	A1	162	91.8869	-26854.5	8041.84
1	A1	163	92.0841	-31502.3	8038.81
1	A1	164	92.2812	-32393.9	7805.31
1	A1	165	92.4784	-30698.2	7475.07
1	A1	166	92.6755	-28959.7	7290.52
1	A1	167	92.8727	-30539.8	7472.41
1	A1	168	93.0698	-32116.1	8032.65
1	A1	169	93.267	-30617.3	8710.23
1	A1	170	93.4642	-32806.1	9100.2
1	A1	171	93.6613	-32652	8876.8
1	A1	172	93.8585	-34134.5	7949.35
1	A1	173	94.0556	-32328.7	6467.77
1	A1	174	94.2528	-32615.6	4715.08
1	A1	175	94.4499	-34418	2983.21
1	A1	176	94.6471	-33708	1499.18
1	A1	177	94.8442	-32072	402.422
2	A2	1	60.1453	3162.87	23877.5
2	A2	2	60.3425	949.719	24343.9
2	A2	3	60.5396	-70.1737	24574.5
2	A2	4	60.7368	-1707.13	24454.5
2	A2	5	60.9339	-2612.2	23985.7
2	A2	6	61.1311	-2645.3	23285.9
2	A2	7	61.3282	-5726.7	22542.8
2	A2	8	61.5254	-6090.12	21946.3
2	A2	9	61.7225	-5642.27	21627.2
2	A2	10	61.9197	-6818.24	21629.8
2	A2	11	62.1168	-8737.93	21919.7
2	A2	12	62.314	-10149.3	22406.2
2	A2	13	62.5111	-9624.77	22952.9
2	A2	14	62.7083	-11065.8	23373.2
2	A2	15	62.9054	-12789.9	23441.8
2	A2	16	63.1026	-14203.7	22952.3
2	A2	17	63.2998	-14125.3	21810.7
2	A2	18	63.4969	-17482	20117
2	A2	19	63.6941	-17722.4	18172.8
2	A2	20	63.8912	-17747.3	16391.6
2	A2	21	64.0884	-18166.3	15141.8
2	A2	22	64.2855	-19142.6	14597.5
2	A2	23	64.4827	-18779	14670.3
2	A2	24	64.6798	-19307	15060.2
2	A2	25	64.877	-21064.3	15394
2	A2	26	65.0741	-21704.9	15382.8
2	A2	27	65.2713	-23751.1	14925.8
2	A2	28	65.4684	-21992.2	14129.5
2	A2	29	65.6656	-24337.5	13255.3
2	A2	30	65.8627	-24363.3	12621.3
2	A2	31	66.0599	-26214.6	12479
2	A2	32	66.257	-24206.5	12896.3
2	A2	33	66.4542	-24319	13698.4
2	A2	34	66.6514	-26518.8	14521
2	A2	35	66.8485	-26799.6	14965.2
2	A2	36	67.0457	-30246.4	14768.7
2	A2	37	67.2428	-27518	13894.4
2	A2	38	67.44	-30633.4	12502.3
2	A2	39	67.6371	-29829	10855.5
2	A2	40	67.8343	-30758.2	9237.74
2	A2	41	68.0314	-30742.3	7909
2	A2	42	68.2286	-31626.8	7071.62
2	A2	43	68.4257	-31934.7	6814.29
2	A2	44	68.6229	-30223.4	7051.27
2	A2	45	68.82	-31062.8	7522.6
2	A2	46	69.0172	-32214.7	7901.25
2	A2	47	69.2143	-32964.7	7969.27
2	A2	48	69.4115	-34136	7747.63
2	A2	49	69.6086	-34381.9	7476.24
2	A2	50	69.8058	-32868.2	7445.09
2	A2	51	70.003	-33478.3	7790.01
2	A2	52	70.2001	-33599	8392.74
2	A2	53	70.3973	-34998.8	8945.62
2	A2	54	70.5944	-35163.5	9126.33
2	A2	55	70.7916	-35947.3	8764.9
2	A2	56	70.9887	-37565.7	7910.02
2	A2	57	71.1859	-35849.4	6778.88
2	A2	58	71.383	-37516.1	5646.04
2	A2	59	71.5802	-36815.8	4744.15
2	A2	60	71.7773	-36378.7	4216.41
2	A2	61	71.9745	-39034.7	4111.97
2	A2	62	72.1716	-36273.4	4396.52
2	A2	63	72.3688	-37651.9	4967.5
2	A2	64	72.5659	-36814.3	5683.26
2	A2	65	72.7631	-39054.7	6406.91
2	A2	66	72.9602	-39264.7	7037.61
2	A2	67	73.1574	-38282.5	7505.22
2	A2	68	73.3546	-38344.4	7740.58
2	A2	69	73.5517	-40176.3	7667.66
2	A2	70	73.7489	-40499.2	7244.84
2	A2	71	73.946	-41059.2	6528.56
2	A2	72	74.1432	-40161	5699.3
2	A2	73	74.3403	-41828.2	5011.38
2	A2	74	74.5375	-41327.3	4680.82
2	A2	75	74.7346	-39957.2	4770.23
2	A2	76	74.9318	-41334.3	5139.09
2	A2	77	75.1289	-41410.8	5500.45
2	A2	78	75.3261	-42273.5	5568.52
2	A2	79	75.5232	-41840.3	5221.01
2	A2	80	75.7204	-44712.3	4575.8
2	A2	81	75.9175	-43147.8	3923.86
2	A2	82	76.1147	-41573.1	3557.52
2	A2	83	76.3118	-41942.2	3609.32
2	A2	84	76.509	-43125.9	4005.42
2	A2	85	76.7062	-44178.8	4540.72
2	A2	86	76.9033	-44010.4	4994.31
2	A2	87	77.1005	-42748.9	5205.26
2	A2	88	77.2976	-43445.6	5098.21
2	A2	89	77.4948	-45338.3	4695.04
2	A2	90	77.6919	-45876.7	4122.73
2	A2	91	77.8891	-44288.3	3584.28
2	A2	92	78.0862	-44234.9	3274.03
2	A2	93	78.2834	-45122.4	3280.1
2	A2	94	78.4805	-44252.8	3547.57
2	A2	95	78.6777	-45610.6	3931.65
2	A2	96	78.8748	-45657.7	4291.39
2	A2	97	79.072	-45892.2	4543.22
2	A2	98	79.2691	-46372.3	4639.75
2	A2	99	79.4663	-44626.7	4518.14
2	A2	100	79.6634	-46603.1	4094.73
2	A2	101	79.8606	-47248.1	3335.44
2	A2	102	80.0578	-47649.2	2346.62
2	A2	103	80.2549	-47450.3	1392.01
2	A2	104	80.4521	-46114.1	791.951
2	A2	105	80.6492	-46187.8	759.57
2	A2	106	80.8464	-46321.2	1285.64
2	A2	107	81.0435	-46436.8	2151.89
2	A2	108	81.2407	-46740.1	3062.01
2	A2	109	81.4378	-47159.3	3801.08
2	A2	110	81.635	-48459.9	4321.48
2	A2	111	81.8321	-47308.5	4706.57
2	A2	112	82.0293	-47547	5049.51
2	A2	113	82.2264	-47230.6	5343.81
2	A2	114	82.4236	-47885.7	5471.62
2	A2	115	82.6207	-49693.6	5296.76
2	A2	116	82.8179	-49685	4783.86
2	A2	117	83.015	-48923.5	4047.71
2	A2	118	83.2122	-49114.1	3298.93
2	A2	119	83.4094	-49288.8	2734.54
2	A2	120	83.6065	-49492.2	2452.32
2	A2	121	83.8037	-49430.9	2434.38
2	A2	122	84.0008	-49049.5	2591.27
2	A2	123	84.198	-50196.8	2828.56
2	A2	124	84.3951	-49590.7	3096.6
2	A2	125	84.5923	-50655	3398.75
2	A2	126	84.7894	-49881.6	3754.84
2	A2	127	84.9866	-49965.5	4142.9
2	A2	128	85.1837	-50447	4461.56
2	A2	129	85.3809	-50614	4548.25
2	A2	130	85.578	-51832.3	4253.04
2	A2	131	85.7752	-51103.9	3529.35
2	A2	132	85.9723	-52254.3	2488.37
2	A2	133	86.1695	-51658.3	1383.98
2	A2	134	86.3666	-52149.2	532.62
2	A2	135	86.5638	-49868.3	204.22
2	A2	136	86.761	-52333.8	529.118
2	A2	137	86.9581	-50616.8	1452.98
2	A2	138	87.1553	-50329.2	2751.09
2	A2	139	87.3524	-52302.7	4096.13
2	A2	140	87.5496	-51684.3	5162.24
2	A2	141	87.7467	-51590.5	5734.6
2	A2	142	87.9439	-54503.2	5780.55
2	A2	143	88.141	-52919.8	5442.07
2	A2	144	88.3382	-52780.1	4944.42
2	A2	145	88.5353	-53458.7	4470.33
2	A2	146	88.7325	-52742.9	4079.6
2	A2	147	88.9296	-54142.5	3726.92
2	A2	148	89.1268	-54834.5	3355.18
2	A2	149	89.3239	-53667.3	2978.96
2	A2	150	89.5211	-54613.3	2681.9
2	A2	151	89.7182	-52891.7	2530
2	A2	152	89.9154	-54650.6	2483.87
2	A2	153	90.1125	-53908.5	2398.26
2	A2	154	90.3097	-56432.2	2119.04
2	A2	155	90.5069	-54166.4	1596.55
2	A2	156	90.704	-54830.2	920.119
2	A2	157	90.9012	-54295.4	255.097
2	A2	158	91.0983	-54287.4	-245.933
2	A2	159	91.2955	-54841.1	-474.687
2	A2	160	91.4926	-55408	-335.152
2	A2	161	91.6898	-53673.9	278.549
2	A2	162	91.8869	-54384.8	1427.59
2	A2	163	92.0841	-52575.5	3020.42
2	A2	164	92.2812	-55869.6	4753.85
2	A2	165	92.4784	-55477.1	6187.02
2	A2	166	92.6755	-56119.6	6926.75
2	A2	167	92.8727	-57016.4	6808.35
2	A2	168	93.0698	-57075.1	5955.82
2	A2	169	93.267	-56156.5	4695.15
2	A2	170	93.4642	-56659	3393.02
2	A2	171	93.6613	-56997.6	2323.58
2	A2	172	93.8585	-56788.7	1618.27
2	A2	173	94.0556	-57075.7	1281.45
2	A2	174	94.2528	-56584.4	1224.75
2	A2	175	94.4499	-55388.3	1298.91
2	A2	176	94.6471	-58897.7	1337.3
2	A2	177	94.8442	-57383.3	1219.25
3	A3	1	60.1453	35699.3	31318.9
3	A3	2	60.3425	32302.6	32693.8
3	A3	3	60.5396	32145.2	34235.6
3	A3	4	60.7368	30544.8	35554.2
3	A3	5	60.9339	27733.1	36286.6
3	A3	6	61.1311	25781	36238.1
3	A3	7	61.3282	23729.5	35458.1
3	A3	8	61.5254	21516.1	34207.1
3	A3	9	61.7225	20621.8	32829.6
3	A3	10	61.9197	19245.1	31601.5
3	A3	11	62.1168	19199.6	30635.9
3	A3	12	62.314	15991.9	29891.7
3	A3	13	62.5111	14348.4	29255.1
3	A3	14	62.7083	14374.8	28631.5
3	A3	15	62.9054	12020	27989
3	A3	16	63.1026	10135.4	27347.8
3	A3	17	63.2998	10415.5	26743.9
3	A3	18	63.4969	8247.37	26202.7
3	A3	19	63.6941	6570.52	25735.8
3	A3	20	63.8912	6509.4	25352.8
3	A3	21	64.0884	4225.3	25067.1
3	A3	22	64.2855	3204.98	24882.1
3	A3	23	64.4827	2901.89	24768.1
3	A3	24	64.6798	1049.84	24650.5
3	A3	25	64.877	473.564	24428.8
3	A3	26	65.0741	-2270.9	24019.7
3	A3	27	65.2713	-1958.5	23397.2
3	A3	28	65.4684	-3875.35	22602.6
3	A3	29	65.6656	-4831.07	21716
3	A3	30	65.8627	-6266.16	20814.7
3	A3	31	66.0599	-5446.38	19951.4
3	A3	32	66.257	-7471.24	19165.2
3	A3	33	66.4542	-9469.8	18497.5
3	A3	34	66.6514	-10118.2	17977.9
3	A3	35	66.8485	-8833.94	17580.7
3	A3	36	67.0457	-10093.9	17203.6
3	A3	37	67.2428	-11894.6	16715.8
3	A3	38	67.44	-13524.2	16057.5
3	A3	39	67.6371	-14056.9	15304.9
3	A3	40	67.8343	-14450.2	14635.3
3	A3	41	68.0314	-13007.8	14211.3
3	A3	42	68.2286	-16134	14071.4
3	A3	43	68.4257	-15480.6	14106.9
3	A3	44	68.6229	-17020.3	14132.4
3	A3	45	68.82	-16384.6	13997.2
3	A3	46	69.0172	-18787.5	13669.9
3	A3	47	69.2143	-19807.7	13247.5
3	A3	48	69.4115	-18756.1	12884.1
3	A3	49	69.6086	-20071.2	12680.7
3	A3	50	69.8058	-19846.9	12608.6
3	A3	51	70.003	-20548.5	12523.8
3	A3	52	70.2001	-22079.2	12265.9
3	A3	53	70.3973	-23123	11774.5
3	A3	54	70.5944	-23025.6	11136.5
3	A3	55	70.7916	-23728.4	10532.3
3	A3	56	70.9887	-23372.6	10119.5
3	A3	57	71.1859	-24652.7	9936.86
3	A3	58	71.383	-24001.5	9894.18
3	A3	59	71.5802	-25064.9	9853.42
3	A3	60	71.7773	-26012.5	9742.23
3	A3	61	71.9745	-27970.8	9617.48
3	A3	62	72.1716	-25424.9	9629.63
3	A3	63	72.3688	-26964.5	9909.68
3	A3	64	72.5659	-28174.6	10456.9
3	A3	65	72.7631	-26011.3	11106.6
3	A3	66	72.9602	-29737.2	11601.4
3	A3	67	73.1574	-29349.4	11720.9
3	A3	68	73.3546	-29879.2	11389.6
3	A3	69	73.5517	-31447.8	10701.7
3	A3	70	73.7489	-31461.5	9855.45
3	A3	71	73.946	-30498.5	9049.24
3	A3	72	74.1432	-31855.5	8405.58
3	A3	73	74.3403	-32376.1	7960.62
3	A3	74	74.5375	-32677.8	7698.72
3	A3	75	74.7346	-33411.7	7582.61
3	A3	76	74.9318	-32326.6	7553.15
3	A3	77	75.1289	-33608.8	7519.35
3	A3	78	75.3261	-33625.2	7379.56
3	A3	79	75.5232	-34950.9	7082.73
3	A3	80	75.7204	-35390.3	6689.15
3	A3	81	75.9175	-34375.2	6373.12
3	A3	82	76.1147	-36073	6344.55
3	A3	83	76.3118	-34739.1	6724.58
3	A3	84	76.509	-35411.5	7448.72
3	A3	85	76.7062	-35201.3	8260.66
3	A3	86	76.9033	-36443.1	8811.04
3	A3	87	77.1005	-38576.6	8812.64
3	A3	88	77.2976	-37313.6	8172.97
3	A3	89	77.4948	-38373.8	7040.26
3	A3	90	77.6919	-39461.2	5747.31
3	A3	91	77.8891	-38151.6	4685.81
3	A3	92	78.0862	-38586.7	4162.45
3	A3	93	78.2834	-38451.5	4289.51
3	A3	94	78.4805	-38533.9	4950.59
3	A3	95	78.6777	-38397.8	5861.39
3	A3	96	78.8748	-39005	6706.09
3	A3	97	79.072	-41333.7	7282.94
3	A3	98	79.2691	-41105.7	7573.41
3	A3	99	79.4663	-39914.3	7690.99
3	A3	100	79.6634	-40716.1	7749.85
3	A3	101	79.8606	-41399.4	7755.38
3	A3	102	80.0578	-41682.1	7600.81
3	A3	103	80.2549	-42007.4	7165.26
3	A3	104	80.4521	-44031.4	6425.59
3	A3	105	80.6492	-43459.5	5488.67
3	A3	106	80.8464	-42804.9	4527.39
3	A3	107	81.0435	-41468.9	3689.49
3	A3	108	81.2407	-44545.5	3061.99
3	A3	109	81.4378	-44246.6	2703.39
3	A3	110	81.635	-43774.7	2680.01
3	A3	111	81.8321	-42684.7	3043.47
3	A3	112	82.0293	-43440.9	3762.64
3	A3	113	82.2264	-43298.8	4685.29
3	A3	114	82.4236	-44095.8	5580.58
3	A3	115	82.6207	-45953.1	6233.91
3	A3	116	82.8179	-44781	6520.48
3	A3	117	83.015	-44610.3	6417.61
3	A3	118	83.2122	-45512.8	5981.15
3	A3	119	83.4094	-47344.9	5328.55
3	A3	120	83.6065	-45951	4632.27
3	A3	121	83.8037	-46840.3	4089.83
3	A3	122	84.0008	-45878.5	3855.2
3	A3	123	84.198	-45892.7	3967.87
3	A3	124	84.3951	-46609.6	4335.91
3	A3	125	84.5923	-47890	4790.23
3	A3	126	84.7894	-46827.4	5169.92
3	A3	127	84.9866	-47583.9	5380.26
3	A3	128	85.1837	-48094.1	5396.31
3	A3	129	85.3809	-48116.1	5230.43
3	A3	130	85.578	-48565.2	4900.26
3	A3	131	85.7752	-48104.7	4419.66
3	A3	132	85.9723	-49556	3809.66
3	A3	133	86.1695	-48966.4	3110.86
3	A3	134	86.3666	-49616.5	2383.99
3	A3	135	86.5638	-48127.7	1701.6
3	A3	136	86.761	-49861.2	1144.02
3	A3	137	86.9581	-49226	801.109
3	A3	138	87.1553	-49739.6	763.286
3	A3	139	87.3524	-48477	1086.29
3	A3	140	87.5496	-48936.8	1743.34
3	A3	141	87.7467	-48527.3	2605.6
3	A3	142	87.9439	-49997.9	3480.03
3	A3	143	88.141	-49821.6	4188.19
3	A3	144	88.3382	-50713.5	4632.58
3	A3	145	88.5353	-49752.1	4809.64
3	A3	146	88.7325	-50084.8	4773.87
3	A3	147	88.9296	-51877.6	4593.08
3	A3	148	89.1268	-50193.3	4328.14
3	A3	149	89.3239	-51830.2	4036.96
3	A3	150	89.5211	-51712	3776.95
3	A3	151	89.7182	-51467.6	3585.52
3	A3	152	89.9154	-51304.3	3449.08
3	A3	153	90.1125	-51536	3297.21
3	A3	154	90.3097	-52370	3050.19
3	A3	155	90.5069	-53864.8	2698.71
3	A3	156	90.704	-51564	2349.63
3	A3	157	90.9012	-52185.6	2184.88
3	A3	158	91.0983	-51185.2	2352.82
3	A3	159	91.2955	-53576.3	2873.69
3	A3	160	91.4926	-52394.3	3628.43
3	A3	161	91.6898	-52606	4428.68
3	A3	162	91.8869	-53439.6	5107.46
3	A3	163	92.0841	-54097.9	5569.95
3	A3	164	92.2812	-54113.3	5785.44
3	A3	165	92.4784	-53662.3	5744.31
3	A3	166	92.6755	-54121.5	5425.24
3	A3	167	92.8727	-55598.3	4809.25
3	A3	168	93.0698	-55351.7	3935.8
3	A3	169	93.267	-55697.6	2948.39
3	A3	170	93.4642	-54483.8	2070.46
3	A3	171	93.6613	-54364.2	1506.38
3	A3	172	93.8585	-55399.5	1331.89
3	A3	173	94.0556	-54469.8	1454.67
3	A3	174	94.2528	-56192	1671.66
3	A3	175	94.4499	-54753	1778.89
3	A3	176	94.6471	-55843	1663.29
3	A3	177	94.8442	-56127	1332.4
4	A4	1	60.1453	50633	26704.5
4	A4	2	60.3425	49642.3	27621.7
4	A4	3	60.5396	47448.7	28554.3
4	A4	4	60.7368	46418.2	29238.9
4	A4	5	60.9339	45740.7	29462.1
4	A4	6	61.1311	42591.5	29140.5
4	A4	7	61.3282	41525.2	28350.5
4	A4	8	61.5254	40682.9	27298.3
4	A4	9	61.7225	38704.2	26243.4
4	A4	10	61.9197	38801.1	25413.5
4	A4	11	62.1168	36884.7	24944.5
4	A4	12	62.314	36434.7	24857.5
4	A4	13	62.5111	34141.5	25062.9
4	A4	14	62.7083	34347	25382.3
4	A4	15	62.9054	33033.4	25591.2
4	A4	16	63.1026	30864.7	25488.5
4	A4	17	63.2998	29783.1	24970.9
4	A4	18	63.4969	27613.7	24073.7
4	A4	19	63.6941	27610.2	22944.5
4	A4	20	63.8912	26496	21765.1
4	A4	21	64.0884	25454.2	20670.4
4	A4	22	64.2855	24531.1	19708.6
4	A4	23	64.4827	23386.3	18854.2
4	A4	24	64.6798	22701.3	18049.3
4	A4	25	64.877	22552	17246.8
4	A4	26	65.0741	20219.7	16436.5
4	A4	27	65.2713	20440	15651.5
4	A4	28	65.4684	19675.6	14957
4	A4	29	65.6656	19413	14424.6
4	A4	30	65.8627	17785.2	14100.6
4	A4	31	66.0599	17314.3	13978.7
4	A4	32	66.257	19002.8	13993.7
4	A4	33	66.4542	15530.9	14046.1
4	A4	34	66.6514	15309.1	14048.5
4	A4	35	66.8485	15636.5	13970.8
4	A4	36	67.0457	14261.7	13856
4	A4	37	67.2428	13706.7	13795.4
4	A4	38	67.44	12509	13873
4	A4	39	67.6371	13332.4	14104.2
4	A4	40	67.8343	12377	14399.8
4	A4	41	68.0314	10745.8	14575.8
4	A4	42	68.2286	10521.4	14413.4
4	A4	43	68.4257	9943.09	13748.7
4	A4	44	68.6229	8391.93	12560.5
4	A4	45	68.82	8016.54	11016.9
4	A4	46	69.0172	7152.53	9448.03
4	A4	47	69.2143	6977.38	8241.43
4	A4	48	69.4115	8030.15	7692.1
4	A4	49	69.6086	7430.19	7875.49
4	A4	50	69.8058	6595.12	8611.67
4	A4	51	70.003	7838.34	9544.78
4	A4	52	70.2001	5630.76	10299.9
4	A4	53	70.3973	4006.73	10634.3
4	A4	54	70.5944	4761.93	10506.6
4	A4	55	70.7916	4278.29	10041.9
4	A4	56	70.9887	3111.35	9431.36
4	A4	57	71.1859	3370.22	8838.45
4	A4	58	71.383	3439.3	8356.06
4	A4	59	71.5802	1734.17	8017.08
4	A4	60	71.7773	2148.17	7825.21
4	A4	61	71.9745	2153.41	7775.18
4	A4	62	72.1716	1158.07	7853.4
4	A4	63	72.3688	1379.63	8029.56
4	A4	64	72.5659	743.991	8250.19
4	A4	65	72.7631	-239.21	8438.77
4	A4	66	72.9602	325.603	8503.82
4	A4	67	73.1574	-276.969	8361.97
4	A4	68	73.3546	-1624.01	7976.29
4	A4	69	73.5517	-987.113	7389.51
4	A4	70	73.7489	-3283.78	6719.7
4	A4	71	73.946	-1756.96	6105.03
4	A4	72	74.1432	-927.789	5630.9
4	A4	73	74.3403	-3196.96	5296.77
4	A4	74	74.5375	-2527.38	5049.57
4	A4	75	74.7346	-3442.88	4851.01
4	A4	76	74.9318	-3707.87	4715.18
4	A4	77	75.1289	-2819.81	4686.68
4	A4	78	75.3261	-2922.59	4788.87
4	A4	79	75.5232	-4227.74	4994.15
4	A4	80	75.7204	-4115.36	5237.79
4	A4	81	75.9175	-4771.96	5453.9
4	A4	82	76.1147	-3852.08	5602.97
4	A4	83	76.3118	-4691.24	5684.41
4	A4	84	76.509	-5830.64	5739.75
4	A4	85	76.7062	-5695.67	5844.72
4	A4	86	76.9033	-5558.85	6075.53
4	A4	87	77.1005	-5205.85	6451.69
4	A4	88	77.2976	-6598.87	6889.15
4	A4	89	77.4948	-6064.29	7207.82
4	A4	90	77.6919	-6917.67	7207.54
4	A4	91	77.8891	-7976.23	6777.41
4	A4	92	78.0862	-8762.34	5973.78
4	A4	93	78.2834	-7618.05	5015.51
4	A4	94	78.4805	-8663.67	4192.78
4	A4	95	78.6777	-8400.27	3738.07
4	A4	96	78.8748	-7145.97	3730.48
4	A4	97	79.072	-8640.62	4080.57
4	A4	98	79.2691	-9294.95	4592.29
4	A4	99	79.4663	-8372.27	5054.65
4	A4	100	79.6634	-9945.04	5312.63
4	A4	101	79.8606	-9008.47	5297.74
4	A4	102	80.0578	-10319.4	5030.71
4	A4	103	80.2549	-10442.4	4612.58
4	A4	104	80.4521	-10019.8	4201.91
4	A4	105	80.6492	-11368.8	3963.78
4	A4	106	80.8464	-9885.51	3994.72
4	A4	107	81.0435	-10394.9	4261.18
4	A4	108	81.2407	-10327.5	4602.59
4	A4	109	81.4378	-11378.9	4815.88
4	A4	110	81.635	-12533.1	4777.42
4	A4	111	81.8321	-11407	4520
4	A4	112	82.0293	-12833.2	4206.91
4	A4	113	82.2264	-11573.4	4019.24
4	A4	114	82.4236	-11884.3	4038.32
4	A4	115	82.6207	-11206.8	4204.86
4	A4	116	82.8179	-14271.7	4373.35
4	A4	117	83.015	-12849.7	4409.1
4	A4	118	83.2122	-12949.9	4257.4
4	A4	119	83.4094	-12430.4	3953.43
4	A4	120	83.6065	-15153.4	3590.6
4	A4	121	83.8037	-13584.9	3280.41
4	A4	122	84.0008	-12721.5	3120.29
4	A4	123	84.198	-14178.1	3170.1
4	A4	124	84.3951	-14662.5	3435.27
4	A4	125	84.5923	-13676.9	3858.8
4	A4	126	84.7894	-13647.7	4326.85
4	A4	127	84.9866	-15001	4693.27
4	A4	128	85.1837	-15270.6	4822.78
4	A4	129	85.3809	-14649.3	4640.89
4	A4	130	85.578	-16218.6	4167.34
4	A4	131	85.7752	-15732.2	3514.81
4	A4	132	85.9723	-16126.5	2855.24
4	A4	133	86.1695	-14455.4	2373.96
4	A4	134	86.3666	-16918.3	2228.87
4	A4	135	86.5638	-16076.1	2511.83
4	A4	136	86.761	-15553.6	3203.58
4	A4	137	86.9581	-15115.6	4135.63
4	A4	138	87.1553	-16527.1	5004.2
4	A4	139	87.3524	-16088.3	5471.85
4	A4	140	87.5496	-18267.4	5329.97
4	A4	141	87.7467	-18913.6	4626.61
4	A4	142	87.9439	-17482	3660.42
4	A4	143	88.141	-17377.6	2824.59
4	A4	144	88.3382	-17228.3	2391.76
4	A4	145	88.5353	-17244.1	2377.61
4	A4	146	88.7325	-17560.9	2566.61
4	A4	147	88.9296	-18688.2	2673.1
4	A4	148	89.1268	-19140.3	2525.29
4	A4	149	89.3239	-18171.6	2155.62
4	A4	150	89.5211	-18478.5	1755.09
4	A4	151	89.7182	-17672	1542.23
4	A4	152	89.9154	-18893.7	1643.93
4	A4	153	90.1125	-18044.4	2055.27
4	A4	154	90.3097	-19214.5	2674.29
4	A4	155	90.5069	-19072.6	3360.46
4	A4	156	90.704	-17722.7	3977.52
4	A4	157	90.9012	-20079.1	4421.89
4	A4	158	91.0983	-20508.6	4651.48
4	A4	159	91.2955	-19956.3	4703.95
4	A4	160	91.4926	-19283.9	4674.08
4	A4	161	91.6898	-20341.8	4647.13
4	A4	162	91.8869	-20461	4635.2
4	A4	163	92.0841	-21072.6	4574.5
4	A4	164	92.2812	-20876.6	4393.48
4	A4	165	92.4784	-21622.1	4098.69
4	A4	166	92.6755	-21580.9	3805.01
4	A4	167	92.8727	-21404.4	3676.18
4	A4	168	93.0698	-20573.1	3807.99
4	A4	169	93.267	-21697.6	4135.12
4	A4	170	93.4642	-21910.9	4436.54
4	A4	171	93.6613	-23080.9	4450.3
4	A4	172	93.8585	-23094.7	4027.78
4	A4	173	94.0556	-22886.1	3222.08
4	A4	174	94.2528	-22875.7	2251.36
4	A4	175	94.4499	-21956.7	1368.95
4	A4	176	94.6471	-22883.6	735.143
4	A4	177	94.8442	-22998.8	370.043
5	A5	1	60.1453	43335.6	23749
5	A5	2	60.3425	42128.8	24809.4
5	A5	3	60.5396	40527.7	25973.3
5	A5	4	60.7368	38736.4	26951
5	A5	5	60.9339	38310.6	27491.6
5	A5	6	61.1311	36112.7	27474.9
5	A5	7	61.3282	33226.7	26948.8
5	A5	8	61.5254	33369.2	26092.3
5	A5	9	61.7225	31741.7	25123.3
5	A5	10	61.9197	30984.5	24202.7
5	A5	11	62.1168	29782.5	23389.3
5	A5	12	62.314	28417.8	22662.9
5	A5	13	62.5111	26806.2	21986.7
5	A5	14	62.7083	26596.1	21357.1
5	A5	15	62.9054	24415.1	20806.5
5	A5	16	63.1026	24208.2	20367.5
5	A5	17	63.2998	23734.4	20036.3
5	A5	18	63.4969	22204.9	19767.2
5	A5	19	63.6941	20463.8	19499
5	A5	20	63.8912	20479.8	19186.1
5	A5	21	64.0884	18515.8	18808.2
5	A5	22	64.2855	18765.2	18358.3
5	A5	23	64.4827	17642.1	17829.7
5	A5	24	64.6798	15286.9	17219
5	A5	25	64.877	15894.5	16542.6
5	A5	26	65.0741	15046.6	15850.9
5	A5	27	65.2713	13349.5	15221.3
5	A5	28	65.4684	13034.5	14725.5
5	A5	29	65.6656	12550	14383.7
5	A5	30	65.8627	12561.1	14132.1
5	A5	31	66.0599	10946.6	13835.8
5	A5	32	66.257	10808.5	13355.3
5	A5	33	66.4542	9039.76	12635.4
5	A5	34	66.6514	8828.51	11759.1
5	A5	35	66.8485	7877.47	10924.1
5	A5	36	67.0457	7855	10348.8
5	A5	37	67.2428	8661.49	10165.6
5	A5	38	67.44	6893.39	10363.4
5	A5	39	67.6371	7230.9	10805.4
5	A5	40	67.8343	5190.08	11296.7
5	A5	41	68.0314	6555.33	11656.7
5	A5	42	68.2286	4338.71	11765.4
5	A5	43	68.4257	3989.92	11580.2
5	A5	44	68.6229	3606.79	11135.4
5	A5	45	68.82	3038.69	10530.6
5	A5	46	69.0172	1946.36	9904.21
5	A5	47	69.2143	2081.6	9389.39
5	A5	48	69.4115	1579.64	9063.89
5	A5	49	69.6086	1408.18	8920.1
5	A5	50	69.8058	1656.56	8880.33
5	A5	51	70.003	-158.725	8852.83
5	A5	52	70.2001	-747.565	8789.46
5	A5	53	70.3973	-604.025	8700.2
5	A5	54	70.5944	-836.135	8616.13
5	A5	55	70.7916	-784.11	8538.75
5	A5	56	70.9887	-2328.81	8424.3
5	A5	57	71.1859	-2152.21	8217.28
5	A5	58	71.383	-2839.83	7901.48
5	A5	59	71.5802	-3862.53	7524.28
5	A5	60	71.7773	-3387.44	7178.3
5	A5	61	71.9745	-3022.29	6960.48
5	A5	62	72.1716	-4777.36	6936.63
5	A5	63	72.3688	-4251.13	7121.12
5	A5	64	72.5659	-5360.55	7463.29
5	A5	65	72.7631	-4135.04	7841.51
5	A5	66	72.9602	-5283.93	8084.83
5	A5	67	73.1574	-6616.12	8038.52
5	A5	68	73.3546	-6613.19	7651.12
5	A5	69	73.5517	-8018.24	7024.87
5	A5	70	73.7489	-7224.55	6380.59
5	A5	71	73.946	-7576.09	5945.23
5	A5	72	74.1432	-7531.34	5830.52
5	A5	73	74.3403	-6379.1	5980.25
5	A5	74	74.5375	-10181.2	6214.16
5	A5	75	74.7346	-7780.08	6331
5	A5	76	74.9318	-9861	6202.84
5	A5	77	75.1289	-8699.73	5815.58
5	A5	78	75.3261	-10391.3	5254.13
5	A5	79	75.5232	-10390.9	4656.67
5	A5	80	75.7204	-9784.28	4162.97
5	A5	81	75.9175	-9883.39	3872.48
5	A5	82	76.1147	-11058	3821.29
5	A5	83	76.3118	-9944.08	3981.5
5	A5	84	76.509	-10741.7	4276.33
5	A5	85	76.7062	-11448.3	4598.88
5	A5	86	76.9033	-10690.6	4827.48
5	A5	87	77.1005	-11728.9	4843.45
5	A5	88	77.2976	-11969.3	4562.67
5	A5	89	77.4948	-11858.5	3980.4
5	A5	90	77.6919	-13176.8	3207.57
5	A5	91	77.8891	-12821.7	2464.21
5	A5	92	78.0862	-12674.2	2012.22
5	A5	93	78.2834	-11381	2047.35
5	A5	94	78.4805	-12634.7	2603.29
5	A5	95	78.6777	-12372.6	3522.59
5	A5	96	78.8748	-12106.2	4514.74
5	A5	97	79.072	-12815.2	5275.22
5	A5	98	79.2691	-15157.8	5606
5	A5	99	79.4663	-13948.4	5478.76
5	A5	100	79.6634	-13608.1	5017.6
5	A5	101	79.8606	-14881.3	4422.89
5	A5	102	80.0578	-14935.5	3884
5	A5	103	80.2549	-14245.2	3519.03
5	A5	104	80.4521	-15242.3	3354.12
5	A5	105	80.6492	-14505.8	3336.97
5	A5	106	80.8464	-15041	3375.25
5	A5	107	81.0435	-15850	3386.78
5	A5	108	81.2407	-15406.1	3339.76
5	A5	109	81.4378	-16120.9	3260.03
5	A5	110	81.635	-15756.1	3199.63
5	A5	111	81.8321	-15892.3	3189.81
5	A5	112	82.0293	-15852.5	3214.9
5	A5	113	82.2264	-16074.8	3226.91
5	A5	114	82.4236	-17602.8	3185.97
5	A5	115	82.6207	-16895.7	3092.05
5	A5	116	82.8179	-15508.3	2985.62
5	A5	117	83.015	-17678.1	2923.13
5	A5	118	83.2122	-17705.2	2948.22
5	A5	119	83.4094	-16615.3	3073.03
5	A5	120	83.6065	-17240.4	3272.84
5	A5	121	83.8037	-17393	3495.39
5	A5	122	84.0008	-18132.2	3684.08
5	A5	123	84.198	-18265.7	3804.83
5	A5	124	84.3951	-18001.9	3859.29
5	A5	125	84.5923	-18270.6	3876.06
5	A5	126	84.7894	-18428	3888.09
5	A5	127	84.9866	-19350.1	3910.9
5	A5	128	85.1837	-18658.7	3928.8
5	A5	129	85.3809	-18974.8	3891.79
5	A5	130	85.578	-19437.4	3729.52
5	A5	131	85.7752	-19730.5	3389.97
5	A5	132	85.9723	-19680.7	2891.27
5	A5	133	86.1695	-20593.3	2348.2
5	A5	134	86.3666	-20913.2	1934.64
5	A5	135	86.5638	-19115.3	1787.43
5	A5	136	86.761	-18504.8	1916.56
5	A5	137	86.9581	-20408.7	2198.29
5	A5	138	87.1553	-21248.4	2465.82
5	A5	139	87.3524	-20479.1	2624.53
5	A5	140	87.5496	-21304.8	2693.52
5	A5	141	87.7467	-19636	2743.69
5	A5	142	87.9439	-20178.8	2799.18
5	A5	143	88.141	-21515.9	2798.73
5	A5	144	88.3382	-21525.8	2650.9
5	A5	145	88.5353	-21692	2330.09
5	A5	146	88.7325	-21527.4	1928.91
5	A5	147	88.9296	-21294	1623.94
5	A5	148	89.1268	-21688.1	1577.27
5	A5	149	89.3239	-21184.8	1834.33
5	A5	150	89.5211	-21020.3	2278.22
5	A5	151	89.7182	-21573.8	2672.56
5	A5	152	89.9154	-23519.8	2779.5
5	A5	153	90.1125	-22736.5	2491.12
5	A5	154	90.3097	-22171.7	1894.04
5	A5	155	90.5069	-22251.5	1225.24
5	A5	156	90.704	-22026.4	749.001
5	A5	157	90.9012	-22890.3	633.335
5	A5	158	91.0983	-21234.6	892.078
5	A5	159	91.2955	-22407.4	1408.15
5	A5	160	91.4926	-23024.7	2008.57
5	A5	161	91.6898	-22561.3	2546.78
5	A5	162	91.8869	-23039.7	2954.67
5	A5	163	92.0841	-23208.1	3246.19
5	A5	164	92.2812	-22877.8	3478.87
5	A5	165	92.4784	-23860.7	3699.63
5	A5	166	92.6755	-22777.2	3905.45
5	A5	167	92.8727	-24886	4036.7
5	A5	168	93.0698	-23425.8	4002.25
5	A5	169	93.267	-24418	3722.2
5	A5	170	93.4642	-25573.5	3168.97
5	A5	171	93.6613	-23930.8	2388.78
5	A5	172	93.8585	-25612.5	1493.61
5	A5	173	94.0556	-23402.8	627.306
5	A5	174	94.2528	-25847.5	-78.409
5	A5	175	94.4499	-24052.5	-540.224
5	A5	176	94.6471	-23665.7	-740.939
5	A5	177	94.8442	-24781.8	-725.632
6	A6	1	60.1453	557134	184238
6	A6	2	60.3425	554396	193543
6	A6	3	60.5396	551001	204266
6	A6	4	60.7368	549604	214017
6	A6	5	60.9339	546663	220546
6	A6	6	61.1311	542724	222462
6	A6	7	61.3282	538775	219557
6	A6	8	61.5254	537586	212668
6	A6	9	61.7225	535081	203204
6	A6	10	61.9197	531733	192625
6	A6	11	62.1168	530412	182116
6	A6	12	62.314	528381	172501
6	A6	13	62.5111	526271	164316
6	A6	14	62.7083	523484	157883
6	A6	15	62.9054	523593	153302
6	A6	16	63.1026	520629	150414
6	A6	17	63.2998	519632	148843
6	A6	18	63.4969	517183	148136
6	A6	19	63.6941	515459	147905
6	A6	20	63.8912	513994	147881
6	A6	21	64.0884	511529	147808
6	A6	22	64.2855	511097	147305
6	A6	23	64.4827	508511	145843
6	A6	24	64.6798	506521	142913
6	A6	25	64.877	504273	138312
6	A6	26	65.0741	503433	132421
6	A6	27	65.2713	501570	126260
6	A6	28	65.4684	499191	121249
6	A6	29	65.6656	498768	118696
6	A6	30	65.8627	498906	119155
6	A6	31	66.0599	496126	122025
6	A6	32	66.257	496628	125649
6	A6	33	66.4542	493709	127977
6	A6	34	66.6514	490640	127488
6	A6	35	66.8485	489236	123809
6	A6	36	67.0457	487336	117744
6	A6	37	67.2428	487972	110758
6	A6	38	67.44	486154	104322
6	A6	39	67.6371	484025	99462.8
6	A6	40	67.8343	482848	96592.6
6	A6	41	68.0314	483689	95488.4
6	A6	42	68.2286	481469	95380.5
6	A6	43	68.4257	481292	95239.5
6	A6	44	68.6229	478902	94242.1
6	A6	45	68.82	476318	92252
6	A6	46	69.0172	477467	89937.8
6	A6	47	69.2143	475068	88420.8
6	A6	48	69.4115	475059	88605.3
6	A6	49	69.6086	475461	90629.8
6	A6	50	69.8058	472254	93760.9
6	A6	51	70.003	471807	96758.6
6	A6	52	70.2001	471161	98494
6	A6	53	70.3973	468158	98452.4
6	A6	54	70.5944	468011	96892.1
6	A6	55	70.7916	465373	94580
6	A6	56	70.9887	466653	92308.5
6	A6	57	71.1859	465210	90488
6	A6	58	71.383	462801	89060.8
6	A6	59	71.5802	463094	87733.1
6	A6	60	71.7773	460231	86286.2
6	A6	61	71.9745	460294	84750.9
6	A6	62	72.1716	460429	83356.7
6	A6	63	72.3688	457822	82404.8
6	A6	64	72.5659	456851	82171.3
6	A6	65	72.7631	457453	82842.8
6	A6	66	72.9602	454753	84420.9
6	A6	67	73.1574	454430	86544.4
6	A6	68	73.3546	454732	88410.1
6	A6	69	73.5517	451762	88942.1
6	A6	70	73.7489	451904	87271.7
6	A6	71	73.946	447937	83294.5
6	A6	72	74.1432	448747	77904.6
6	A6	73	74.3403	447770	72718.4
6	A6	74	74.5375	447407	69337.8
6	A6	75	74.7346	447668	68600.7
6	A6	76	74.9318	445901	70241.6
6	A6	77	75.1289	445842	73141.6
6	A6	78	75.3261	444292	75986.6
6	A6	79	75.5232	442071	77918
6	A6	80	75.7204	441959	78809.2
6	A6	81	75.9175	441285	79071.4
6	A6	82	76.1147	440672	79204.3
6	A6	83	76.3118	439645	79472.4
6	A6	84	76.509	438262	79885.9
6	A6	85	76.7062	437167	80404.5
6	A6	86	76.9033	435840	81055.3
6	A6	87	77.1005	435626	81831.8
6	A6	88	77.2976	435538	82487.4
6	A6	89	77.4948	434290	82515.6
6	A6	90	77.6919	431022	81483.4
6	A6	91	77.8891	431036	79458.5
6	A6	92	78.0862	429799	77180.3
6	A6	93	78.2834	430819	75741.4
6	A6	94	78.4805	428056	75959.9
6	A6	95	78.6777	428912	77874.5
6	A6	96	78.8748	427668	80674.9
6	A6	97	79.072	426206	83125
6	A6	98	79.2691	423664	84177.1
6	A6	99	79.4663	423573	83388.6
6	A6	100	79.6634	422849	80915.8
6	A6	101	79.8606	421916	77197.6
6	A6	102	80.0578	421170	72656.6
6	A6	103	80.2549	419748	67638.3
6	A6	104	80.4521	419579	62597.9
6	A6	105	80.6492	417252	58214.4
6	A6	106	80.8464	418051	55221.1
6	A6	107	81.0435	418903	54000.7
6	A6	108	81.2407	417625	54308.2
6	A6	109	81.4378	415900	55416.9
6	A6	110	81.635	415365	56669.7
6	A6	111	81.8321	414467	58011.1
6	A6	112	82.0293	413501	60100.8
6	A6	113	82.2264	414346	63862.9
6	A6	114	82.4236	413693	69823.3
6	A6	115	82.6207	411820	77662.8
6	A6	116	82.8179	412630	86227
6	A6	117	83.015	407771	93949.9
6	A6	118	83.2122	409585	99398
6	A6	119	83.4094	407403	101713
6	A6	120	83.6065	404627	100858
6	A6	121	83.8037	403569	97602.6
6	A6	122	84.0008	403312	93228.6
6	A6	123	84.198	402065	88977.2
6	A6	124	84.3951	401946	85490
6	A6	125	84.5923	401287	82602.2
6	A6	126	84.7894	399289	79673.7
6	A6	127	84.9866	397453	76281.9
6	A6	128	85.1837	395923	72724.9
6	A6	129	85.3809	397729	69957.7
6	A6	130	85.578	396684	68968.7
6	A6	131	85.7752	395839	70092.2
6	A6	132	85.9723	394952	72768.6
6	A6	133	86.1695	393064	75857.9
6	A6	134	86.3666	392038	78239.3
6	A6	135	86.5638	392874	79264.7
6	A6	136	86.761	389303	78909.1
6	A6	137	86.9581	389237	77598.9
6	A6	138	87.1553	389497	75923.7
6	A6	139	87.3524	387542	74377.2
6	A6	140	87.5496	386587	73195.8
6	A6	141	87.7467	386548	72356.9
6	A6	142	87.9439	385394	71700.3
6	A6	143	88.141	384154	71108
6	A6	144	88.3382	382977	70620.4
6	A6	145	88.5353	382588	70428.2
6	A6	146	88.7325	382511	70752
6	A6	147	88.9296	380978	71764.9
6	A6	148	89.1268	377916	73617.3
6	A6	149	89.3239	379497	76466.4
6	A6	150	89.5211	378546	80389.6
6	A6	151	89.7182	377742	85135.2
6	A6	152	89.9154	374752	89986.1
6	A6	153	90.1125	374859	93908.7
6	A6	154	90.3097	373095	95992.8
6	A6	155	90.5069	371230	95870.8
6	A6	156	90.704	370625	93822.1
6	A6	157	90.9012	370671	90504.8
6	A6	158	91.0983	368428	86570.3
6	A6	159	91.2955	367711	82482.1
6	A6	160	91.4926	366830	78638.2
6	A6	161	91.6898	365652	75625.8
6	A6	162	91.8869	364820	74285.2
6	A6	163	92.0841	365926	75391.8
6	A6	164	92.2812	363809	79123.8
6	A6	165	92.4784	363623	84731.4
6	A6	166	92.6755	360927	90696.6
6	A6	167	92.8727	359314	95333.5
6	A6	168	93.0698	358336	97406.5
6	A6	169	93.267	358737	96390
6	A6	170	93.4642	355680	92330.4
6	A6	171	93.6613	355294	85568.8
6	A6	172	93.8585	353681	76616
6	A6	173	94.0556	353250	66151.2
6	A6	174	94.2528	353331	54952.2
6	A6	175	94.4499	353769	43741.7
6	A6	176	94.6471	351972	33049
6	A6	177	94.8442	350685	23245.6
7	A7	1	60.1453	110382	37347.8
7	A7	2	60.3425	110774	38936.4
7	A7	3	60.5396	108195	40911.1
7	A7	4	60.7368	107352	42792.2
7	A7	5	60.9339	104985	44078.4
7	A7	6	61.1311	102976	44437.8
7	A7	7	61.3282	100911	43834.5
7	A7	8	61.5254	98885.3	42526.4
7	A7	9	61.7225	97998.7	40935.8
7	A7	10	61.9197	96082.1	39451.5
7	A7	11	62.1168	95785.8	38258.3
7	A7	12	62.314	94080.3	37281.7
7	A7	13	62.5111	92982.3	36278.1
7	A7	14	62.7083	90512.6	35020
7	A7	15	62.9054	89461.7	33471.4
7	A7	16	63.1026	87704.2	31847
7	A7	17	63.2998	86909	30521.3
7	A7	18	63.4969	86816.5	29837.7
7	A7	19	63.6941	85440	29924.5
7	A7	20	63.8912	84350.1	30609.8
7	A7	21	64.0884	84153.2	31473.7
7	A7	22	64.2855	81718.7	32001.8
7	A7	23	64.4827	79496.8	31770.2
7	A7	24	64.6798	79897.3	30596.2
7	A7	25	64.877	77333.2	28611.9
7	A7	26	65.0741	76247.7	26237.9
7	A7	27	65.2713	75332.8	24055.2
7	A7	28	65.4684	75408.7	22595.4
7	A7	29	65.6656	74332.2	22121.7
7	A7	30	65.8627	75540.8	22510.1
7	A7	31	66.0599	73494.4	23315.1
7	A7	32	66.257	72468.3	23997.8
7	A7	33	66.4542	70224.4	24183.7
7	A7	34	66.6514	69296.1	23792.3
7	A7	35	66.8485	69295.2	22978.4
7	A7	36	67.0457	69000.6	21962.9
7	A7	37	67.2428	68233.9	20898.6
7	A7	38	67.44	65657.3	19852.4
7	A7	39	67.6371	66031.9	18871.8
7	A7	40	67.8343	66121.9	18046
7	A7	41	68.0314	64231.4	17493.7
7	A7	42	68.2286	64073.2	17291.2
7	A7	43	68.4257	64297.5	17399.8
7	A7	44	68.6229	63288.8	17650.8
7	A7	45	68.82	62512.4	17808
7	A7	46	69.0172	61042.4	17673.9
7	A7	47	69.2143	61256.6	17180.1
7	A7	48	69.4115	59253	16408.8
7	A7	49	69.6086	60232.4	15537.1
7	A7	50	69.8058	58681.8	14747.8
7	A7	51	70.003	58680.3	14166.1
7	A7	52	70.2001	58933.8	13856.8
7	A7	53	70.3973	56779.1	13859.4
7	A7	54	70.5944	57293.6	14201.8
7	A7	55	70.7916	56249.9	14853.2
7	A7	56	70.9887	56378.4	15650.7
7	A7	57	71.1859	57288.3	16289.7
7	A7	58	71.383	54433.3	16439.9
7	A7	59	71.5802	52942.4	15936.8
7	A7	60	71.7773	52311.8	14907.1
7	A7	61	71.9745	52370.3	13718.1
7	A7	62	72.1716	53988.2	12773.8
7	A7	63	72.3688	51869.7	12299.9
7	A7	64	72.5659	51360.6	12254.2
7	A7	65	72.7631	51549.1	12387.6
7	A7	66	72.9602	50863.6	12388.9
7	A7	67	73.1574	49993.1	12026.4
7	A7	68	73.3546	49592.5	11236.7
7	A7	69	73.5517	48258.9	10147.3
7	A7	70	73.7489	49519.6	9032.97
7	A7	71	73.946	47624.2	8214.39
7	A7	72	74.1432	49363.4	7931.22
7	A7	73	74.3403	47942.1	8240.04
7	A7	74	74.5375	48700.8	8985.04
7	A7	75	74.7346	47501.7	9859.43
7	A7	76	74.9318	47267.4	10533.4
7	A7	77	75.1289	46419.1	10789.8
7	A7	78	75.3261	45683.4	10602.6
7	A7	79	75.5232	45386.6	10119.5
7	A7	80	75.7204	45566.1	9563.26
7	A7	81	75.9175	45536.9	9112.37
7	A7	82	76.1147	44669.4	8830.86
7	A7	83	76.3118	44023.3	8681.07
7	A7	84	76.509	45630.3	8599.53
7	A7	85	76.7062	42085.5	8573.08
7	A7	86	76.9033	43731.4	8656.35
7	A7	87	77.1005	43331.2	8917.56
7	A7	88	77.2976	43931.1	9357.37
7	A7	89	77.4948	41897.4	9867.64
7	A7	90	77.6919	42705.2	10269
7	A7	91	77.8891	41447.6	10403.6
7	A7	92	78.0862	40425.1	10221.3
7	A7	93	78.2834	41670.3	9807.75
7	A7	94	78.4805	39971.2	9341.76
7	A7	95	78.6777	40216.9	9008.08
7	A7	96	78.8748	39665.1	8907.78
7	A7	97	79.072	40341.7	9009.34
7	A7	98	79.2691	40064.8	9169.08
7	A7	99	79.4663	37743.8	9210.76
7	A7	100	79.6634	38199.5	9013.15
7	A7	101	79.8606	38310.8	8544.18
7	A7	102	80.0578	37952.9	7826.2
7	A7	103	80.2549	37939.9	6880.07
7	A7	104	80.4521	36508.1	5715.9
7	A7	105	80.6492	37897.3	4388.64
7	A7	106	80.8464	35615.7	3068.65
7	A7	107	81.0435	37463.7	2046.36
7	A7	108	81.2407	36296.4	1633.72
7	A7	109	81.4378	37644.7	2007.93
7	A7	110	81.635	38305.1	3099.83
7	A7	111	81.8321	37474.1	4614.3
7	A7	112	82.0293	35530.1	6175.5
7	A7	113	82.2264	36299.6	7497.94
7	A7	114	82.4236	35619.2	8467.69
7	A7	115	82.6207	36419.3	9099.11
7	A7	116	82.8179	34773.9	9431.97
7	A7	117	83.015	35327.4	9465.53
7	A7	118	83.2122	33777.5	9172
7	A7	119	83.4094	33598.5	8557.23
7	A7	120	83.6065	34453.2	7710.54
7	A7	121	83.8037	32597.2	6808.04
7	A7	122	84.0008	33803.6	6069.43
7	A7	123	84.198	32029.3	5686.63
7	A7	124	84.3951	33891	5750.06
7	A7	125	84.5923	34001.9	6207.99
7	A7	126	84.7894	31433.6	6887.08
7	A7	127	84.9866	32785.2	7569.07
7	A7	128	85.1837	31210.8	8077.51
7	A7	129	85.3809	32224.3	8324.2
7	A7	130	85.578	30427.2	8301.75
7	A7	131	85.7752	31978.8	8054.27
7	A7	132	85.9723	29629.9	7660.07
7	A7	133	86.1695	30187.5	7227.68
7	A7	134	86.3666	30143.8	6878.21
7	A7	135	86.5638	30262.9	6698.96
7	A7	136	86.761	29200	6691.31
7	A7	137	86.9581	30293.7	6760.5
7	A7	138	87.1553	28999.9	6769.34
7	A7	139	87.3524	28341.7	6625.13
7	A7	140	87.5496	27627.8	6331.41
7	A7	141	87.7467	28880	5960.04
7	A7	142	87.9439	29137.5	5569.54
7	A7	143	88.141	27449.4	5151.34
7	A7	144	88.3382	27686.7	4661.27
7	A7	145	88.5353	27478.6	4111.07
7	A7	146	88.7325	26433.5	3627.03
7	A7	147	88.9296	28099.2	3405.16
7	A7	148	89.1268	27921.6	3584.67
7	A7	149	89.3239	26926.6	4139.27
7	A7	150	89.5211	27255.5	4876.7
7	A7	151	89.7182	26441.1	5549.28
7	A7	152	89.9154	25393.7	5987.73
7	A7	153	90.1125	26494	6160.31
7	A7	154	90.3097	26882.8	6131.32
7	A7	155	90.5069	25272	5981.69
7	A7	156	90.704	25003	5768.95
7	A7	157	90.9012	24978.2	5545.67
7	A7	158	91.0983	25525.4	5387.65
7	A7	159	91.2955	25323.9	5384.72
7	A7	160	91.4926	24385.9	5599.29
7	A7	161	91.6898	24545	6032.19
7	A7	162	91.8869	24099.3	6617.37
7	A7	163	92.0841	24584	7233.9
7	A7	164	92.2812	23500.3	7720.53
7	A7	165	92.4784	23230.1	7902.58
7	A7	166	92.6755	22182.2	7644.46
7	A7	167	92.8727	23209.8	6917.08
7	A7	168	93.0698	21839.8	5840.94
7	A7	169	93.267	21825.2	4665.47
7	A7	170	93.4642	22492.9	3676.6
7	A7	171	93.6613	22918.7	3069.32
7	A7	172	93.8585	22515.3	2856.27
7	A7	173	94.0556	21616.3	2872.99
7	A7	174	94.2528	21561.3	2881.69
7	A7	175	94.4499	21629.7	2705.48
7	A7	176	94.6471	21922.6	2305.77
7	A7	177	94.8442	21421.4	1765.73
8	A8	1	60.1453	41323	33382.5
8	A8	2	60.3425	41533.1	34469.6
8	A8	3	60.5396	38768.2	35671.3
8	A8	4	60.7368	36865.5	36710.4
8	A8	5	60.9339	34710.9	37382.7
8	A8	6	61.1311	33875.1	37612
8	A8	7	61.3282	30972.4	37432
8	A8	8	61.5254	30192.6	36925.2
8	A8	9	61.7225	28665.6	36174.7
8	A8	10	61.9197	25776.6	35247.4
8	A8	11	62.1168	24764.4	34201.6
8	A8	12	62.314	23742	33096.7
8	A8	13	62.5111	22038.8	31999.7
8	A8	14	62.7083	20323.4	30986.9
8	A8	15	62.9054	18222.7	30139
8	A8	16	63.1026	18542.7	29523.6
8	A8	17	63.2998	16839.4	29169.2
8	A8	18	63.4969	14192.2	29042
8	A8	19	63.6941	14765.1	29042.3
8	A8	20	63.8912	12471.5	29025.9
8	A8	21	64.0884	11475.6	28844.1
8	A8	22	64.2855	8965	28390.4
8	A8	23	64.4827	8728.04	27636.4
8	A8	24	64.6798	7405.36	26643.1
8	A8	25	64.877	4918.92	25538.4
8	A8	26	65.0741	5003.2	24465.8
8	A8	27	65.2713	3990.13	23524.9
8	A8	28	65.4684	2703.95	22737.5
8	A8	29	65.6656	2574.6	22056.8
8	A8	30	65.8627	-16.0578	21418.5
8	A8	31	66.0599	-350.399	20791.1
8	A8	32	66.257	-525.771	20195.6
8	A8	33	66.4542	-3136.45	19682
8	A8	34	66.6514	-1723.01	19294.3
8	A8	35	66.8485	-3816.87	19049.9
8	A8	36	67.0457	-4909.76	18941.4
8	A8	37	67.2428	-5746.12	18941.2
8	A8	38	67.44	-5449.91	18994.9
8	A8	39	67.6371	-7525.33	19012.1
8	A8	40	67.8343	-7686.84	18880.8
8	A8	41	68.0314	-8932.96	18512.2
8	A8	42	68.2286	-10011.7	17892.6
8	A8	43	68.4257	-11388.8	17099.5
8	A8	44	68.6229	-11309.9	16260.9
8	A8	45	68.82	-11843.6	15486.1
8	A8	46	69.0172	-12613.9	14817.8
8	A8	47	69.2143	-13053.9	14241.9
8	A8	48	69.4115	-14598	13738.3
8	A8	49	69.6086	-15178.5	13323.6
8	A8	50	69.8058	-14852.9	13048.4
8	A8	51	70.003	-15028.5	12956.3
8	A8	52	70.2001	-17153.1	13039.2
8	A8	53	70.3973	-16839.3	13220.2
8	A8	54	70.5944	-16556.6	13370.1
8	A8	55	70.7916	-18892.6	13349
8	A8	56	70.9887	-18694	13058.8
8	A8	57	71.1859	-19478.3	12493.6
8	A8	58	71.383	-20537.5	11765.4
8	A8	59	71.5802	-20666.5	11084
8	A8	60	71.7773	-21454.1	10680.2
8	A8	61	71.9745	-21506.1	10700.8
8	A8	62	72.1716	-20591.4	11131.1
8	A8	63	72.3688	-21730.4	11797.6
8	A8	64	72.5659	-23839.4	12454.5
8	A8	65	72.7631	-23487.8	12895.5
8	A8	66	72.9602	-24492.9	13020.1
8	A8	67	73.1574	-24627.3	12824.2
8	A8	68	73.3546	-25657.3	12346.7
8	A8	69	73.5517	-26233.1	11632
8	A8	70	73.7489	-25878	10736.5
8	A8	71	73.946	-28428.2	9757.39
8	A8	72	74.1432	-27708.8	8842.53
8	A8	73	74.3403	-26821.8	8159.56
8	A8	74	74.5375	-28419.1	7838.04
8	A8	75	74.7346	-28873.4	7919.67
8	A8	76	74.9318	-27867.4	8341.2
8	A8	77	75.1289	-29041.8	8954.55
8	A8	78	75.3261	-29222.6	9570.56
8	A8	79	75.5232	-30667.9	10009
8	A8	80	75.7204	-30299.8	10138.7
8	A8	81	75.9175	-31306.9	9904.71
8	A8	82	76.1147	-31200.1	9345.87
8	A8	83	76.3118	-32642.4	8603.25
8	A8	84	76.509	-32555.1	7900.37
8	A8	85	76.7062	-33358.5	7471.38
8	A8	86	76.9033	-32279.9	7448.98
8	A8	87	77.1005	-31875.8	7773.65
8	A8	88	77.2976	-33457	8200.84
8	A8	89	77.4948	-34082	8425.45
8	A8	90	77.6919	-35376.9	8254.4
8	A8	91	77.8891	-34856.1	7715.96
8	A8	92	78.0862	-36437.2	7038.73
8	A8	93	78.2834	-33418.6	6523.8
8	A8	94	78.4805	-36796	6394.86
8	A8	95	78.6777	-35725.6	6704.4
8	A8	96	78.8748	-35209.4	7324.15
8	A8	97	79.072	-36488.4	8005.14
8	A8	98	79.2691	-37395.4	8473.44
8	A8	99	79.4663	-37465.7	8526.92
8	A8	100	79.6634	-38044.6	8101.86
8	A8	101	79.8606	-38881.2	7288.64
8	A8	102	80.0578	-38546.9	6294.29
8	A8	103	80.2549	-39303	5368.79
8	A8	104	80.4521	-38458.3	4722.95
8	A8	105	80.6492	-39153.1	4465.55
8	A8	106	80.8464	-39261.1	4578.94
8	A8	107	81.0435	-38926.9	4938.18
8	A8	108	81.2407	-39666.3	5364.15
8	A8	109	81.4378	-40186.5	5686.82
8	A8	110	81.635	-40635	5792.33
8	A8	111	81.8321	-40627	5639.61
8	A8	112	82.0293	-40301	5252.15
8	A8	113	82.2264	-41876	4702.48
8	A8	114	82.4236	-41441.1	4100.33
8	A8	115	82.6207	-41362.1	3580.7
8	A8	116	82.8179	-41460.8	3280.82
8	A8	117	83.015	-41801.8	3302.52
8	A8	118	83.2122	-41709.8	3669.71
8	A8	119	83.4094	-41279.8	4299.31
8	A8	120	83.6065	-42370.8	5004.76
8	A8	121	83.8037	-41800.5	5543.93
8	A8	122	84.0008	-43304.6	5703.84
8	A8	123	84.198	-43586.5	5391.96
8	A8	124	84.3951	-43309.5	4688.26
8	A8	125	84.5923	-44323.2	3823.63
8	A8	126	84.7894	-43882.1	3085.71
8	A8	127	84.9866	-43225.1	2696.3
8	A8	128	85.1837	-42713.8	2724.67
8	A8	129	85.3809	-44500.9	3079.64
8	A8	130	85.578	-44108.2	3572.99
8	A8	131	85.7752	-44359.8	4007.03
8	A8	132	85.9723	-43851.1	4240.54
8	A8	133	86.1695	-44990.9	4218.35
8	A8	134	86.3666	-45332	3973.36
8	A8	135	86.5638	-45644	3608.11
8	A8	136	86.761	-44634.1	3255.12
8	A8	137	86.9581	-45290	3024.42
8	A8	138	87.1553	-45938.9	2964.26
8	A8	139	87.3524	-44615.6	3060.71
8	A8	140	87.5496	-46091.8	3274.07
8	A8	141	87.7467	-46426.5	3578.53
8	A8	142	87.9439	-45696.5	3966.85
8	A8	143	88.141	-46147.1	4413.54
8	A8	144	88.3382	-46039.1	4833.58
8	A8	145	88.5353	-46284.1	5089.14
8	A8	146	88.7325	-47638.7	5060.13
8	A8	147	88.9296	-47982.7	4733.09
8	A8	148	89.1268	-47983.9	4232.04
8	A8	149	89.3239	-46664.2	3754.01
8	A8	150	89.5211	-47584.6	3451.56
8	A8	151	89.7182	-48130.1	3350.37
8	A8	152	89.9154	-48551.2	3358.05
8	A8	153	90.1125	-48275.5	3343.02
8	A8	154	90.3097	-47838.1	3216.75
8	A8	155	90.5069	-49265.2	2970.12
8	A8	156	90.704	-48487.2	2661.59
8	A8	157	90.9012	-49305.3	2380.79
8	A8	158	91.0983	-48220	2210.08
8	A8	159	91.2955	-48502.3	2200.75
8	A8	160	91.4926	-49518.1	2374.26
8	A8	161	91.6898	-49263.6	2739.35
8	A8	162	91.8869	-49663.3	3293.34
8	A8	163	92.0841	-48152.6	3986.83
8	A8	164	92.2812	-49240.3	4680.77
8	A8	165	92.4784	-50607.8	5160.15
8	A8	166	92.6755	-51061	5231.89
8	A8	167	92.8727	-51139.1	4847.51
8	A8	168	93.0698	-50799.9	4146.1
8	A8	169	93.267	-50125.6	3369.84
8	A8	170	93.4642	-51094.2	2713.52
8	A8	171	93.6613	-50486.4	2226.54
8	A8	172	93.8585	-51717.4	1835.04
8	A8	173	94.0556	-51766.7	1446.7
8	A8	174	94.2528	-50640.6	1039.76
8	A8	175	94.4499	-51565.9	668.733
8	A8	176	94.6471	-49965.6	401.872
8	A8	177	94.8442	-52070.2	259.195
9	A9	1	60.1453	2.78786e+06	137853
9	A9	2	60.3425	2777854	139865
9	A9	3	60.5396	2.76358e+06	142207
9	A9	4	60.7368	2.75017e+06	144292
9	A9	5	60.9339	2.73409e+06	145571
9	A9	6	61.1311	2713975	145736
9	A9	7	61.3282	2699938	144806
9	A9	8	61.5254	2685334	143110
9	A9	9	61.7225	2.66981e+06	141144
9	A9	10	61.9197	2.65372e+06	139399
9	A9	11	62.1168	2.64485e+06	138201
9	A9	12	62.314	2626662	137633
9	A9	13	62.5111	2.61559e+06	137560
9	A9	14	62.7083	2.59917e+06	137734
9	A9	15	62.9054	2.58335e+06	137925
9	A9	16	63.1026	2.56892e+06	138019
9	A9	17	63.2998	2.55549e+06	138041
9	A9	18	63.4969	2.5389e+06	138103
9	A9	19	63.6941	2525992	138327
9	A9	20	63.8912	2511103	138759
9	A9	21	64.0884	2.49742e+06	139334
9	A9	22	64.2855	2.48158e+06	139886
9	A9	23	64.4827	2466678	140208
9	A9	24	64.6798	2.45175e+06	140125
9	A9	25	64.877	2.43628e+06	139559
9	A9	26	65.0741	2.42151e+06	138563
9	A9	27	65.2713	2.40768e+06	137346
9	A9	28	65.4684	2.39379e+06	136230
9	A9	29	65.6656	2.37474e+06	135570
9	A9	30	65.8627	2.36822e+06	135635
9	A9	31	66.0599	2353788	136503
9	A9	32	66.257	2.33831e+06	138011
9	A9	33	66.4542	2.32093e+06	139813
9	A9	34	66.6514	2.3108e+06	141475
9	A9	35	66.8485	2292244	142590
9	A9	36	67.0457	2.27724e+06	142862
9	A9	37	67.2428	2261101	142179
9	A9	38	67.44	2.24616e+06	140633
9	A9	39	67.6371	2.22973e+06	138508
9	A9	40	67.8343	2.21564e+06	136195
9	A9	41	68.0314	2.20382e+06	134073
9	A9	42	68.2286	2188869	132396
9	A9	43	68.4257	2179067	131243
9	A9	44	68.6229	2.15934e+06	130551
9	A9	45	68.82	2.14871e+06	130189
9	A9	46	69.0172	2.13623e+06	130035
9	A9	47	69.2143	2.12176e+06	130020
9	A9	48	69.4115	2107282	130147
9	A9	49	69.6086	2.09368e+06	130482
9	A9	50	69.8058	2.07898e+06	131095
9	A9	51	70.003	2.06887e+06	131984
9	A9	52	70.2001	2.05416e+06	133019
9	A9	53	70.3973	2039016	133948
9	A9	54	70.5944	2.02476e+06	134492
9	A9	55	70.7916	2.00846e+06	134452
9	A9	56	70.9887	1.99515e+06	133804
9	A9	57	71.1859	1.98049e+06	132694
9	A9	58	71.383	1.96616e+06	131398
9	A9	59	71.5802	1.95283e+06	130228
9	A9	60	71.7773	1.93938e+06	129445
9	A9	61	71.9745	1926181	129185
9	A9	62	72.1716	1.91505e+06	129425
9	A9	63	72.3688	1.89944e+06	130005
9	A9	64	72.5659	1.88521e+06	130684
9	A9	65	72.7631	1.87115e+06	131197
9	A9	66	72.9602	1.8566e+06	131306
9	A9	67	73.1574	1.84496e+06	130813
9	A9	68	73.3546	1.82888e+06	129609
9	A9	69	73.5517	1.81245e+06	127738
9	A9	70	73.7489	1800274	125449
9	A9	71	73.946	1.78672e+06	123175
9	A9	72	74.1432	1.77701e+06	121416
9	A9	73	74.3403	1.76241e+06	120568
9	A9	74	74.5375	1.75158e+06	120777
9	A9	75	74.7346	1.74055e+06	121887
9	A9	76	74.9318	1.72854e+06	123513
9	A9	77	75.1289	1711384	125194
9	A9	78	75.3261	1.69644e+06	126551
9	A9	79	75.5232	1.68584e+06	127367
9	A9	80	75.7204	1.67361e+06	127569
9	A9	81	75.9175	1.65612e+06	127170
9	A9	82	76.1147	1.64505e+06	126236
9	A9	83	76.3118	1.6296e+06	124889
9	A9	84	76.509	1.6166e+06	123318
9	A9	85	76.7062	1.60554e+06	121727
9	A9	86	76.9033	1595126	120267
9	A9	87	77.1005	1.58062e+06	118993
9	A9	88	77.2976	1.56815e+06	117877
9	A9	89	77.4948	1.55435e+06	116886
9	A9	90	77.6919	1.54404e+06	116039
9	A9	91	77.8891	1.53196e+06	115420
9	A9	92	78.0862	1518465	115138
9	A9	93	78.2834	1.50956e+06	115268
9	A9	94	78.4805	1.49456e+06	115815
9	A9	95	78.6777	1.48437e+06	116688
9	A9	96	78.8748	1.4701e+06	117689
9	A9	97	79.072	1.46003e+06	118535
9	A9	98	79.2691	1.44602e+06	118917
9	A9	99	79.4663	1.43058e+06	118604
9	A9	100	79.6634	1.41849e+06	117530
9	A9	101	79.8606	1.40651e+06	115825
9	A9	102	80.0578	1.3962e+06	113753
9	A9	103	80.2549	1.38356e+06	111595
9	A9	104	80.4521	1.37426e+06	109567
9	A9	105	80.6492	1.36036e+06	107804
9	A9	106	80.8464	1.34842e+06	106414
9	A9	107	81.0435	1.34197e+06	105555
9	A9	108	81.2407	1.328e+06	105505
9	A9	109	81.4378	1.31608e+06	106733
9	A9	110	81.635	1.30829e+06	110000
9	A9	111	81.8321	1297047	116527
9	A9	112	82.0293	1.28503e+06	128254
9	A9	113	82.2264	1.27391e+06	148144
9	A9	114	82.4236	1.25994e+06	180366
9	A9	115	82.6207	1.24701e+06	230084
9	A9	116	82.8179	1.22837e+06	302536
9	A9	117	83.015	1.20696e+06	401283
9	A9	118	83.2122	1.17853e+06	525950
9	A9	119	83.4094	1.12591e+06	670230
9	A9	120	83.6065	1.03966e+06	821203
9	A9	121	83.8037	912917	960729
9	A9	122	84.0008	756158	1.06889e+06
9	A9	123	84.198	588785	1128558
9	A9	124	84.3951	427226	1.1296e+06
9	A9	125	84.5923	280545	1.07132e+06
9	A9	126	84.7894	158949	962429
9	A9	127	84.9866	70934.9	818747
9	A9	128	85.1837	15498.7	659365
9	A9	129	85.3809	-13327.5	502572
9	A9	130	85.578	-26967.3	362575
9	A9	131	85.7752	-33488.7	247760
9	A9	132	85.9723	-37554.7	160662
9	A9	133	86.1695	-38626.4	99247.5
9	A9	134	86.3666	-39128.6	58820.3
9	A9	135	86.5638	-39428.5	33844.9
9	A9	136	86.761	-40484.9	19249
9	A9	137	86.9581	-42055.2	11083.8
9	A9	138	87.1553	-41968.1	6650.01
9	A9	139	87.3524	-40874.1	4297.19
9	A9	140	87.5496	-41728.3	3094.19
9	A9	141	87.7467	-41487.5	2522.94
9	A9	142	87.9439	-42124.1	2273.81
9	A9	143	88.141	-42124.2	2151.64
9	A9	144	88.3382	-43510	2050.98
9	A9	145	88.5353	-42951.8	1946.7
9	A9	146	88.7325	-42640.8	1867.37
9	A9	147	88.9296	-43088.2	1852.62
9	A9	148	89.1268	-43441	1916.38
9	A9	149	89.3239	-43546.1	2034.57
9	A9	150	89.5211	-44153.5	2157.52
9	A9	151	89.7182	-43773.4	2232.91
9	A9	152	89.9154	-45116.1	2224.71
9	A9	153	90.1125	-44191.3	2122.65
9	A9	154	90.3097	-45114.6	1943.96
9	A9	155	90.5069	-45452.1	1728.62
9	A9	156	90.704	-45100.8	1526.45
9	A9	157	90.9012	-44982.4	1377.08
9	A9	158	91.0983	-45109.8	1293.25
9	A9	159	91.2955	-45172.4	1260.84
9	A9	160	91.4926	-46880.7	1258.75
9	A9	161	91.6898	-45499.7	1282.72
9	A9	162	91.8869	-45358.1	1351.43
9	A9	163	92.0841	-46123.2	1488.44
9	A9	164	92.2812	-45950	1696.19
9	A9	165	92.4784	-46321.1	1943.31
9	A9	166	92.6755	-47479.6	2171.33
9	A9	167	92.8727	-46267.6	2310.54
9	A9	168	93.0698	-47042.7	2295.42
9	A9	169	93.267	-48143.6	2081.21
9	A9	170	93.4642	-48607.9	1664.5
9	A9	171	93.6613	-47861.1	1099.58
9	A9	172	93.8585	-47708.9	493.591
9	A9	173	94.0556	-47863.4	-26.9405
9	A9	174	94.2528	-47571.9	-364.443
9	A9	175	94.4499	-46674.5	-487.238
9	A9	176	94.6471	-47243.9	-434.747
9	A9	177	94.8442	-47946.6	-290.133
10	A10	1	60.1453	2.66309e+06	128702
10	A10	2	60.3425	2.65642e+06	130997
10	A10	3	60.5396	2637846	133626
10	A10	4	60.7368	2629431	135924
10	A10	5	60.9339	2.6101e+06	137306
10	A10	6	61.1311	2.59318e+06	137460
10	A10	7	61.3282	2.57808e+06	136443
10	A10	8	61.5254	2565005	134617
10	A10	9	61.7225	2.54962e+06	132489
10	A10	10	61.9197	2.53805e+06	130528
10	A10	11	62.1168	2.52099e+06	129016
10	A10	12	62.314	2513629	128021
10	A10	13	62.5111	2.49677e+06	127443
10	A10	14	62.7083	2.48231e+06	127130
10	A10	15	62.9054	2469469	126985
10	A10	16	63.1026	2.45423e+06	127000
10	A10	17	63.2998	2440913	127209
10	A10	18	63.4969	2.4326e+06	127624
10	A10	19	63.6941	2.41371e+06	128196
10	A10	20	63.8912	2.39974e+06	128841
10	A10	21	64.0884	2.38598e+06	129481
10	A10	22	64.2855	2.37425e+06	130050
10	A10	23	64.4827	2.36058e+06	130462
10	A10	24	64.6798	2.3421e+06	130579
10	A10	25	64.877	2.33214e+06	130226
10	A10	26	65.0741	2318092	129285
10	A10	27	65.2713	2.30257e+06	127816
10	A10	28	65.4684	2.28631e+06	126131
10	A10	29	65.6656	2.27128e+06	124729
10	A10	30	65.8627	2266200	124080
10	A10	31	66.0599	2.25289e+06	124383
10	A10	32	66.257	2.2396e+06	125445
10	A10	33	66.4542	2224836	126789
10	A10	34	66.6514	2.20947e+06	127889
10	A10	35	66.8485	2.19461e+06	128403
10	A10	36	67.0457	2181521	128254
10	A10	37	67.2428	2.16895e+06	127568
10	A10	38	67.44	2154319	126560
10	A10	39	67.6371	2.14072e+06	125440
10	A10	40	67.8343	2.12651e+06	124372
10	A10	41	68.0314	2114374	123457
10	A10	42	68.2286	2102705	122707
10	A10	43	68.4257	2.0896e+06	122058
10	A10	44	68.6229	2.07447e+06	121410
10	A10	45	68.82	2.06248e+06	120709
10	A10	46	69.0172	2.0501e+06	120002
10	A10	47	69.2143	2034122	119445
10	A10	48	69.4115	2.02613e+06	119234
10	A10	49	69.6086	2.01327e+06	119516
10	A10	50	69.8058	1.99766e+06	120307
10	A10	51	70.003	1987638	121480
10	A10	52	70.2001	1.97632e+06	122810
10	A10	53	70.3973	1.95917e+06	124060
10	A10	54	70.5944	1.94634e+06	125049
10	A10	55	70.7916	1.93095e+06	125679
10	A10	56	70.9887	1.92254e+06	125918
10	A10	57	71.1859	1905232	125764
10	A10	58	71.383	1.88975e+06	125239
10	A10	59	71.5802	1.8791e+06	124422
10	A10	60	71.7773	1.86463e+06	123472
10	A10	61	71.9745	1.84957e+06	122612
10	A10	62	72.1716	1.841e+06	122060
10	A10	63	72.3688	1.82598e+06	121948
10	A10	64	72.5659	1812497	122257
10	A10	65	72.7631	1.80294e+06	122789
10	A10	66	72.9602	1.78511e+06	123210
10	A10	67	73.1574	1.77316e+06	123136
10	A10	68	73.3546	1.76186e+06	122260
10	A10	69	73.5517	1.74309e+06	120495
10	A10	70	73.7489	1.72971e+06	118062
10	A10	71	73.946	1.71963e+06	115461
10	A10	72	74.1432	1.70799e+06	113314
10	A10	73	74.3403	1.69625e+06	112136
10	A10	74	74.5375	1.68874e+06	112152
10	A10	75	74.7346	1.67367e+06	113231
10	A10	76	74.9318	1.66243e+06	114982
10	A10	77	75.1289	1.64887e+06	116909
10	A10	78	75.3261	1.63628e+06	118564
10	A10	79	75.5232	1.62315e+06	119612
10	A10	80	75.7204	1.6086e+06	119852
10	A10	81	75.9175	1.59875e+06	119208
10	A10	82	76.1147	1581513	117746
10	A10	83	76.3118	1.56947e+06	115701
10	A10	84	76.509	1.55724e+06	113455
10	A10	85	76.7062	1.54802e+06	111443
10	A10	86	76.9033	1.53761e+06	110011
10	A10	87	77.1005	1.52421e+06	109299
10	A10	88	77.2976	1.51577e+06	109214
10	A10	89	77.4948	1.50056e+06	109506
10	A10	90	77.6919	1.49045e+06	109892
10	A10	91	77.8891	1.47799e+06	110161
10	A10	92	78.0862	1.46352e+06	110233
10	A10	93	78.2834	1.45658e+06	110142
10	A10	94	78.4805	1441945	109987
10	A10	95	78.6777	1.42874e+06	109860
10	A10	96	78.8748	1.41922e+06	109781
10	A10	97	79.072	1.40979e+06	109674
10	A10	98	79.2691	1.39307e+06	109397
10	A10	99	79.4663	1.38438e+06	108821
10	A10	100	79.6634	1.36809e+06	107907
10	A10	101	79.8606	1.36055e+06	106732
10	A10	102	80.0578	1.35056e+06	105427
10	A10	103	80.2549	1.33789e+06	104111
10	A10	104	80.4521	1.32752e+06	102846
10	A10	105	80.6492	1.31488e+06	101664
10	A10	106	80.8464	1.30594e+06	100628
10	A10	107	81.0435	1.29476e+06	99893.5
10	A10	108	81.2407	1.28475e+06	99758.3
10	A10	109	81.4378	1.27364e+06	100720
10	A10	110	81.635	1.26403e+06	103589
10	A10	111	81.8321	1.25415e+06	109681
10	A10	112	82.0293	1.24212e+06	121070
10	A10	113	82.2264	1.23329e+06	140840
10	A10	114	82.4236	1220300	173187
10	A10	115	82.6207	1.20686e+06	223106
10	A10	116	82.8179	1190060	295438
10	A10	117	83.015	1.16857e+06	393168
10	A10	118	83.2122	1137028	515312
10	A10	119	83.4094	1.08533e+06	655148
10	A10	120	83.6065	998751	799757
10	A10	121	83.8037	868956	931547
10	A10	122	84.0008	715619	1.03166e+06
10	A10	123	84.198	553879	1.08432e+06
10	A10	124	84.3951	398495	1.08064e+06
10	A10	125	84.5923	257834	1.02074e+06
10	A10	126	84.7894	140115	913526
10	A10	127	84.9866	55667.5	774370
10	A10	128	85.1837	6171.85	621502
10	A10	129	85.3809	-22095.5	472172
10	A10	130	85.578	-35319.6	339611
10	A10	131	85.7752	-40160.7	231455
10	A10	132	85.9723	-44463	149797
10	A10	133	86.1695	-45211	92462.7
10	A10	134	86.3666	-46776.8	54858.4
10	A10	135	86.5638	-46540.4	31692.2
10	A10	136	86.761	-48061	18174.3
10	A10	137	86.9581	-47612.5	10594.6
10	A10	138	87.1553	-49023.4	6418.02
10	A10	139	87.3524	-48930.9	4103.12
10	A10	140	87.5496	-49003	2817.79
10	A10	141	87.7467	-49376.7	2155.63
10	A10	142	87.9439	-48242.1	1906.57
10	A10	143	88.141	-48510.6	1910.08
10	A10	144	88.3382	-49599.8	2001.1
10	A10	145	88.5353	-49311.6	2032.09
10	A10	146	88.7325	-51145.9	1926.09
10	A10	147	88.9296	-50990.5	1706.23
10	A10	148	89.1268	-49002.2	1471.58
10	A10	149	89.3239	-50456.3	1332.89
10	A10	150	89.5211	-50721.2	1351.13
10	A10	151	89.7182	-51020.2	1514.91
10	A10	152	89.9154	-49635.4	1760.34
10	A10	153	90.1125	-51950.2	2009.95
10	A10	154	90.3097	-52150.8	2203.8
10	A10	155	90.5069	-50512.7	2310.52
10	A10	156	90.704	-53028.6	2322.58
10	A10	157	90.9012	-51514.4	2248.62
10	A10	158	91.0983	-52939.3	2112.71
10	A10	159	91.2955	-52815.6	1957.67
10	A10	160	91.4926	-53894.9	1839.19
10	A10	161	91.6898	-51349.1	1801.88
10	A10	162	91.8869	-52747.1	1849.48
10	A10	163	92.0841	-54285.2	1936.97
10	A10	164	92.2812	-53475.5	1999.95
10	A10	165	92.4784	-54754.8	2002.49
10	A10	166	92.6755	-53583.8	1963.2
10	A10	167	92.8727	-54295.5	1934.24
10	A10	168	93.0698	-54142	1948.78
10	A10	169	93.267	-53716.5	1980.38
10	A10	170	93.4642	-56025.6	1948.78
10	A10	171	93.6613	-55132.4	1770.08
10	A10	172	93.8585	-55948.4	1415.73
10	A10	173	94.0556	-55596.9	939.082
10	A10	174	94.2528	-55380.2	452.278
10	A10	175	94.4499	-55002.1	69.8657
10	A10	176	94.6471	-54510.1	-144.509
10	A10	177	94.8442	-55492.8	-197.888
11	A11	1	60.1453	2865527	145309
11	A11	2	60.3425	2.85965e+06	147240
11	A11	3	60.5396	2843741	149653
11	A11	4	60.7368	2830815	151901
11	A11	5	60.9339	2.8141e+06	153315
11	A11	6	61.1311	2.79183e+06	153486
11	A11	7	61.3282	2.77597e+06	152441
11	A11	8	61.5254	2.76024e+06	150611
11	A11	9	61.7225	2.74826e+06	148619
11	A11	10	61.9197	2.73229e+06	147027
11	A11	11	62.1168	2.71669e+06	146150
11	A11	12	62.314	2703215	145998
11	A11	13	62.5111	2.68735e+06	146349
11	A11	14	62.7083	2.67459e+06	146861
11	A11	15	62.9054	2655768	147231
11	A11	16	63.1026	2638430	147302
11	A11	17	63.2998	2.62601e+06	147113
11	A11	18	63.4969	2.60838e+06	146860
11	A11	19	63.6941	2.59485e+06	146784
11	A11	20	63.8912	2.57869e+06	147045
11	A11	21	64.0884	2.56413e+06	147629
11	A11	22	64.2855	2.55049e+06	148343
11	A11	23	64.4827	2.534e+06	148882
11	A11	24	64.6798	2.51438e+06	148947
11	A11	25	64.877	2.5009e+06	148361
11	A11	26	65.0741	2.488e+06	147157
11	A11	27	65.2713	2.4683e+06	145601
11	A11	28	65.4684	2.45424e+06	144140
11	A11	29	65.6656	2.43908e+06	143273
11	A11	30	65.8627	2.42744e+06	143347
11	A11	31	66.0599	2.41444e+06	144376
11	A11	32	66.257	2.40052e+06	145991
11	A11	33	66.4542	2.38226e+06	147574
11	A11	34	66.6514	2363859	148519
11	A11	35	66.8485	2351601	148492
11	A11	36	67.0457	2.33211e+06	147545
11	A11	37	67.2428	2.31615e+06	146057
11	A11	38	67.44	2.30377e+06	144541
11	A11	39	67.6371	2.29057e+06	143419
11	A11	40	67.8343	2.27322e+06	142871
11	A11	41	68.0314	2262147	142809
11	A11	42	68.2286	2.24378e+06	142957
11	A11	43	68.4257	2.23141e+06	142988
11	A11	44	68.6229	2.2139e+06	142663
11	A11	45	68.82	2.19924e+06	141910
11	A11	46	69.0172	2.18394e+06	140844
11	A11	47	69.2143	2.17017e+06	139731
11	A11	48	69.4115	2.15749e+06	138923
11	A11	49	69.6086	2.13992e+06	138772
11	A11	50	69.8058	2.12793e+06	139517
11	A11	51	70.003	2.11377e+06	141167
11	A11	52	70.2001	2.10362e+06	143432
11	A11	53	70.3973	2.08525e+06	145780
11	A11	54	70.5944	2.06872e+06	147616
11	A11	55	70.7916	2.05033e+06	148504
11	A11	56	70.9887	2034418	148304
11	A11	57	71.1859	2.02002e+06	147163
11	A11	58	71.383	2005944	145402
11	A11	59	71.5802	1.98911e+06	143409
11	A11	60	71.7773	1.9727e+06	141582
11	A11	61	71.9745	1960433	140298
11	A11	62	72.1716	1.94618e+06	139864
11	A11	63	72.3688	1.93291e+06	140402
11	A11	64	72.5659	1.91883e+06	141754
11	A11	65	72.7631	1.9056e+06	143472
11	A11	66	72.9602	1.88705e+06	144919
11	A11	67	73.1574	1.87056e+06	145477
11	A11	68	73.3546	1.85598e+06	144777
11	A11	69	73.5517	1.83792e+06	142853
11	A11	70	73.7489	1.82239e+06	140171
11	A11	71	73.946	1808789	137506
11	A11	72	74.1432	1795827	135689
11	A11	73	74.3403	1.78494e+06	135333
11	A11	74	74.5375	1.77283e+06	136634
11	A11	75	74.7346	1.75568e+06	139369
11	A11	76	74.9318	1.7436e+06	143052
11	A11	77	75.1289	1.725e+06	147146
11	A11	78	75.3261	1.70856e+06	151190
11	A11	79	75.5232	1.69524e+06	154766
11	A11	80	75.7204	1.67819e+06	157379
11	A11	81	75.9175	1.6622e+06	158414
11	A11	82	76.1147	1644260	157290
11	A11	83	76.3118	1.61816e+06	153766
11	A11	84	76.509	1.60426e+06	148175
11	A11	85	76.7062	1.59086e+06	141414
11	A11	86	76.9033	1.58321e+06	134625
11	A11	87	77.1005	1566450	128776
11	A11	88	77.2976	1.55753e+06	124356
11	A11	89	77.4948	1.54403e+06	121361
11	A11	90	77.6919	1.52999e+06	119483
11	A11	91	77.8891	1.51787e+06	118357
11	A11	92	78.0862	1.5074e+06	117733
11	A11	93	78.2834	1.49399e+06	117506
11	A11	94	78.4805	1.48354e+06	117658
11	A11	95	78.6777	1.46783e+06	118157
11	A11	96	78.8748	1.4598e+06	118890
11	A11	97	79.072	1446218	119630
11	A11	98	79.2691	1.43143e+06	120096
11	A11	99	79.4663	1.42019e+06	120040
11	A11	100	79.6634	1403670	119351
11	A11	101	79.8606	1.39557e+06	118084
11	A11	102	80.0578	1381041	116417
11	A11	103	80.2549	1.37147e+06	114562
11	A11	104	80.4521	1.35998e+06	112713
11	A11	105	80.6492	1.3453e+06	111045
11	A11	106	80.8464	1.3347e+06	109763
11	A11	107	81.0435	1.3275e+06	109148
11	A11	108	81.2407	1.31322e+06	109613
11	A11	109	81.4378	1.30262e+06	111801
11	A11	110	81.635	1.29264e+06	116754
11	A11	111	81.8321	1.28064e+06	126186
11	A11	112	82.0293	1.26925e+06	142800
11	A11	113	82.2264	1.25687e+06	170527
11	A11	114	82.4236	1.24343e+06	214468
11	A11	115	82.6207	1.22922e+06	280248
11	A11	116	82.8179	1.20549e+06	372572
11	A11	117	83.015	1.17963e+06	493024
11	A11	118	83.2122	1.13878e+06	637698
11	A11	119	83.4094	1.06722e+06	795666
11	A11	120	83.6065	956919	949395
11	A11	121	83.8037	798582	1.0776e+06
11	A11	122	84.0008	624069	1.15997e+06
11	A11	123	84.198	451069	1.18228e+06
11	A11	124	84.3951	291669	1.14013e+06
11	A11	125	84.5923	158964	1.03986e+06
11	A11	126	84.7894	57902.4	896800
11	A11	127	84.9866	-5799.38	731187
11	A11	128	85.1837	-40509.6	563534
11	A11	129	85.3809	-57286.7	410591
11	A11	130	85.578	-63808.1	282962
11	A11	131	85.7752	-69085.8	184697
11	A11	132	85.9723	-68902.2	114484
11	A11	133	86.1695	-72209.8	67699.5
11	A11	134	86.3666	-71089	38493.8
11	A11	135	86.5638	-72489.1	21330.6
11	A11	136	86.761	-71548.4	11794
11	A11	137	86.9581	-72721.1	6774.7
11	A11	138	87.1553	-72751	4287.98
11	A11	139	87.3524	-72787.4	3158.18
11	A11	140	87.5496	-72390.5	2717.16
11	A11	141	87.7467	-73967.6	2581.26
11	A11	142	87.9439	-72942.6	2519.6
11	A11	143	88.141	-73551.7	2399.43
11	A11	144	88.3382	-75355.9	2176.07
11	A11	145	88.5353	-74786.3	1887.45
11	A11	146	88.7325	-74815	1624.94
11	A11	147	88.9296	-73559.5	1481.75
11	A11	148	89.1268	-74740.5	1506.51
11	A11	149	89.3239	-75467.1	1687.8
11	A11	150	89.5211	-75627.2	1969.38
11	A11	151	89.7182	-73971.9	2274.57
11	A11	152	89.9154	-75583.1	2524.03
11	A11	153	90.1125	-76989.5	2650.91
11	A11	154	90.3097	-77048.9	2621.21
11	A11	155	90.5069	-75863	2451.23
11	A11	156	90.704	-77448.5	2202.81
11	A11	157	90.9012	-77228.7	1949.88
11	A11	158	91.0983	-75872.4	1735.94
11	A11	159	91.2955	-77959.9	1552.47
11	A11	160	91.4926	-77853.3	1354.67
11	A11	161	91.6898	-77222.6	1104.79
11	A11	162	91.8869	-78156	814.973
11	A11	163	92.0841	-78179.1	561.794
11	A11	164	92.2812	-77301.1	459.161
11	A11	165	92.4784	-76911.7	599.754
11	A11	166	92.6755	-77189	995.184
11	A11	167	92.8727	-77418.8	1551.17
11	A11	168	93.0698	-78140.5	2097.83
11	A11	169	93.267	-79693	2462.66
11	A11	170	93.4642	-78613.2	2546.45
11	A11	171	93.6613	-79794.2	2359.49
11	A11	172	93.8585	-79737.5	1999.96
11	A11	173	94.0556	-79228.5	1591.7
11	A11	174	94.2528	-78744.9	1221.7
11	A11	175	94.4499	-79476	913.987
11	A11	176	94.6471	-81717.8	649.199
11	A11	177	94.8442	-78831	405.795
12	A12	1	60.1453	2554702	124530
12	A12	2	60.3425	2.54314e+06	126132
12	A12	3	60.5396	2.52948e+06	128143
12	A12	4	60.7368	2.52003e+06	130136
12	A12	5	60.9339	2.50666e+06	131622
12	A12	6	61.1311	2.48915e+06	132213
12	A12	7	61.3282	2.47081e+06	131749
12	A12	8	61.5254	2.45946e+06	130367
12	A12	9	61.7225	2.44942e+06	128455
12	A12	10	61.9197	2.4299e+06	126512
12	A12	11	62.1168	2.41983e+06	124991
12	A12	12	62.314	2.40841e+06	124149
12	A12	13	62.5111	2.39672e+06	124002
[truncated: 10,784 more rows]

## Sheet: 分析
DU145 1	mybp	Undetermined		14.0831
DU145 2	mybp	Undetermined		13.2197
DU145 3	mybp	Undetermined		13.0709
DU145 4	mybp	Undetermined		12.855
BPH 1	mybp	Undetermined		13.8437
BPH 2	mybp	Undetermined		13.8455
BPH 3	mybp	Undetermined		13.4085
BPH 4	mybp	Undetermined		11.9919
PC3 1	mybp	26.3799	26.2437	13.9456	12.4343
PC3 2	mybp	25.7349	26.3319	13.5446	12.1902
PC3 3	mybp	27.5029	27.4354	14.4602	13.0427
PC3 4	mybp	26.908	26.7203	12.8148	14.0932
DU145 1	chrm3	Undetermined		14.0831
DU145 2	chrm3	Undetermined		13.2197
DU145 3	chrm3	Undetermined	38.8868	13.0709
DU145 4	chrm3	Undetermined		12.855
BPH 1	chrm3	31.4211	31.8633	13.8437	17.5774
BPH 2	chrm3	Undetermined	37.7541	13.8455	23.9086
BPH 3	chrm3	36.2708	35.0867	13.4085	22.8622
BPH 4	chrm3	31.5761	31.3537	11.9919	19.5843
PC3 1	chrm3	31.937	32.0938	13.9456	17.9914
PC3 2	chrm3	31.9021	32.3759	13.5446	18.3574
PC3 3	chrm3	33.8895	34.2585	14.4602	19.4293
PC3 4	chrm3	28.153	28.6315	12.8148	15.3382
DU145 1	18s	14.0831	13.9045
DU145 2	18s	13.2197	13.5947
DU145 3	18s	13.0709	13.005
DU145 4	18s	12.855	13.0003
BPH 1	18s	13.8437	13.8103
BPH 2	18s	13.8455	13.6104
BPH 3	18s	13.4085	13.5766
BPH 4	18s	11.9919	12.3759
PC3 1	18s	13.9456	13.6392
PC3 2	18s	13.5446	13.7163
PC3 3	18s	14.4602	14.3268
PC3 4	18s	12.8148	13.2142
DU145 1	mybp	Undetermined		13.7258
DU145 2	mybp	Undetermined		13.9698
DU145 3	mybp	Undetermined		12.9392
DU145 4	mybp	Undetermined		13.1457
BPH 1	mybp	Undetermined		13.777
BPH 2	mybp	Undetermined		13.3753
BPH 3	mybp	Undetermined		13.7447
BPH 4	mybp	Undetermined		12.7599
PC3 1	mybp	26.1075	26.2437	13.3327	12.7748
PC3 2	mybp	26.9289	26.3319	13.888	13.0409
PC3 3	mybp	27.3679	27.4354	14.1934	13.1744
PC3 4	mybp	26.5325	26.7203	13.6135	12.9191
DU145 1	chrm3	Undetermined		13.7258
DU145 2	chrm3	Undetermined		13.9698
DU145 3	chrm3	38.8868	38.8868	12.9392
DU145 4	chrm3	Undetermined		13.1457
BPH 1	chrm3	32.3056	31.8633	13.777	18.5286
BPH 2	chrm3	33.7541	33.7541	13.3753	20.3787
BPH 3	chrm3	33.9026	35.0867	13.7447	20.1579
BPH 4	chrm3	31.1313	31.3537	12.7599	18.3714
PC3 1	chrm3	32.2507	32.0938	13.3327	18.918
PC3 2	chrm3	32.8497	32.3759	13.888	18.9617
PC3 3	chrm3	34.6275	34.2585	14.1934	20.4341
PC3 4	chrm3	29.1099	28.6315	13.6135	15.4964
DU145 1	18s	13.7258	13.9045
DU145 2	18s	13.9698	13.5947
DU145 3	18s	12.9392	13.005
DU145 4	18s	13.1457	13.0003
BPH 1	18s	13.777	13.8103
BPH 2	18s	13.3753	13.6104
BPH 3	18s	13.7447	13.5766
BPH 4	18s	12.7599	12.3759
PC3 1	18s	13.3327	13.6392
PC3 2	18s	13.888	13.7163
PC3 3	18s	14.1934	14.3268
PC3 4	18s	13.6135	13.2142

## Sheet: Sheet1
PC3 1	mybp	26.3799	26.2437	13.9456	12.4343	12.6227	-0.188409	1.13951
PC3 1	mybp	26.1075	26.2437	13.3327	12.7748		0.152113	0.899931
PC3 1	mybp				12.659		0.0362957	0.975156
PC3 2	mybp	25.7349	26.3319	13.5446	12.1902	12.4518	-0.261583	1.19879
PC3 2	mybp	26.9289	26.3319	13.888	13.0409		0.589055	0.664778
PC3 2	mybp				12.1243		-0.327472	1.25481
PC3 3	mybp	27.5029	27.4354	14.4602	12.6534	12.8941	-0.240641	1.18152
PC3 3	mybp	27.3679	27.4354	14.1934	13.1744		0.280363	0.823384
PC3 3	mybp				12.8544		-0.0397218	1.02792
PC3 4	mybp	26.908	26.7203	12.8148	14.0932	13.5155	0.577643	0.670058
PC3 4	mybp	26.5325	26.7203	13.6135	12.9191		-0.596474	1.51202
PC3 4	mybp				13.5344		0.0188312	0.987032
DU145 1	chrm3	Undetermined	14.0831
DU145 2	chrm3	Undetermined	13.2197
DU145 3	chrm3	Undetermined	13.0709
DU145 4	chrm3	Undetermined	12.855
BPH 1	chrm3	31.4211	13.8437	17.5774	0	1
BPH 2	chrm3	31.2719	13.8455	17.4264	-0.151024	1.11036
BPH 3	chrm3	31.5761	13.4085	18.1676	0.590219	0.664242
BPH 4	chrm3	33.2708	11.9919	21.2789	3.70152	0.0768653
PC3 1	chrm3	31.937	13.9456	17.9914	0	1
PC3 2	chrm3	31.9021	13.5446	18.3574	0.366056	0.7759
PC3 3	chrm3	28.153	14.4602	13.6929	-4.29851	19.678
PC3 4	chrm3	33.8895	12.8148	21.0746	3.08327	0.11799
LNCAP 1	chrm3	Undetermined	13.7258	#VALUE!		1
LNCAP 2	chrm3	Undetermined	13.9698	#VALUE!		1
LNCAP 3	chrm3	38.8868	12.9392	25.9476		1
LNCAP 4	chrm3	Undetermined	13.1457	#VALUE!		1
pc3u 1	chrm3	32.3056	13.777	18.5286	0	1
pc3u 2	chrm3	33.7541	13.3753	20.3787	1.85014	0.277366
pc3u 3	chrm3	33.9026	13.7447	20.1579	1.62933	0.323238
pc3u 4	chrm3	31.1313	12.7599	18.3714	-0.157215	1.11513
c42 1	chrm3	32.2507	13.3327	18.918	0	1
c42 2	chrm3	32.8497	13.888	18.9617	0.0436897	0.970171
c42 3	chrm3	34.6275	14.1934	20.4341	1.51606	0.349639
c42 4	chrm3	29.1099	13.6135	15.4964	-3.42158	10.7151
