# Supplementary material for: Identification of novel molecular subtypes and a signature to predict prognosis and therapeutic response based on cuproptosis-related genes in prostate cancer
Source: Front Oncol. 2023 May 2;13:1162653. doi: 10.3389/fonc.2023.1162653 (PMC10185853; doi:10.3389/fonc.2023.1162653)
Supplement: Supplementary file 1 [file DataSheet_1.zip › Raw Data/05.RNAseq/RNAseq02_count.xlsx]

## Sheet: Sheet1
#ID	Symbol	sh36_2	shCtrl_2
Homo_sapiens_newGene_4324	Homo_sapiens_newGene_4324	7	5
Homo_sapiens_newGene_4325	Homo_sapiens_newGene_4325	16	8
ENSG00000110514	MADD	4304	3285
Homo_sapiens_newGene_4327	Homo_sapiens_newGene_4327	0	2
Homo_sapiens_newGene_4320	Homo_sapiens_newGene_4320	180	142
Homo_sapiens_newGene_4321	Homo_sapiens_newGene_4321	5	5
Homo_sapiens_newGene_4322	Homo_sapiens_newGene_4322	9	13
Homo_sapiens_newGene_4323	Homo_sapiens_newGene_4323	12	34
ENSG00000086015	MAST2	1746	1334
Homo_sapiens_newGene_4329	Homo_sapiens_newGene_4329	10	8
ENSG00000113946	CLDN16	0	2
ENSG00000169740	ZNF32	1870	1096
ENSG00000261609	GAN	700	796
ENSG00000169744	LDB2	0	0
ENSG00000168298	HIST1H1E	130	40
ENSG00000168297	PXK	568	503
ENSG00000168291	PDHB	4456	3565
Homo_sapiens_newGene_1740	Homo_sapiens_newGene_1740	181	118
Homo_sapiens_newGene_1744	Homo_sapiens_newGene_1744	20	21
Homo_sapiens_newGene_1747	Homo_sapiens_newGene_1747	10	28
Homo_sapiens_newGene_1749	Homo_sapiens_newGene_1749	5	0
Homo_sapiens_newGene_1748	Homo_sapiens_newGene_1748	10	18
Homo_sapiens_newGene_640	Homo_sapiens_newGene_640	5	0
Homo_sapiens_newGene_646	Homo_sapiens_newGene_646	18	0
Homo_sapiens_newGene_4326	Homo_sapiens_newGene_4326	2	0
Homo_sapiens_newGene_644	Homo_sapiens_newGene_644	0	4
Homo_sapiens_newGene_645	Homo_sapiens_newGene_645	36	76
Homo_sapiens_newGene_3677	Homo_sapiens_newGene_3677	16	0
Homo_sapiens_newGene_3676	Homo_sapiens_newGene_3676	3	0
Homo_sapiens_newGene_3674	Homo_sapiens_newGene_3674	2	1
ENSG00000149792	MRPL49	8092	4513
Homo_sapiens_newGene_3672	Homo_sapiens_newGene_3672	13	0
Homo_sapiens_newGene_3671	Homo_sapiens_newGene_3671	120	107
Homo_sapiens_newGene_3670	Homo_sapiens_newGene_3670	9	7
ENSG00000149798	CDC42EP2	203	151
ENSG00000183054	RGPD6	1205	1071
Homo_sapiens_newGene_1297	Homo_sapiens_newGene_1297	33	23
Homo_sapiens_newGene_1295	Homo_sapiens_newGene_1295	5	0
Homo_sapiens_newGene_1294	Homo_sapiens_newGene_1294	6	0
Homo_sapiens_newGene_1292	Homo_sapiens_newGene_1292	53	59
ENSG00000187961	KLHL17	1796	1443
Homo_sapiens_newGene_1299	Homo_sapiens_newGene_1299	6	0
Homo_sapiens_newGene_1298	Homo_sapiens_newGene_1298	20	0
ENSG00000281593	AC006978.2	0	0
ENSG00000162849	KIF26B	16	6
ENSG00000149243	KLHL35	2643	1302
ENSG00000184702	SEPT5	1427	1189
ENSG00000283683	MYOCOS	0	0
ENSG00000184708	EIF4ENIF1	1024	841
ENSG00000184709	LRRC26	1274	123
ENSG00000163462	TRIM46	342	262
ENSG00000163463	KRTCAP2	1708	1133
Homo_sapiens_newGene_3589	Homo_sapiens_newGene_3589	1704	1439
ENSG00000163466	ARPC2	6748	4619
ENSG00000163467	TSACC	100	75
ENSG00000163468	CCT3	33710	21110
Homo_sapiens_newGene_3584	Homo_sapiens_newGene_3584	157	117
Homo_sapiens_newGene_3587	Homo_sapiens_newGene_3587	48	100
Homo_sapiens_newGene_3586	Homo_sapiens_newGene_3586	389	623
Homo_sapiens_newGene_3581	Homo_sapiens_newGene_3581	127	170
Homo_sapiens_newGene_3583	Homo_sapiens_newGene_3583	25	11
Homo_sapiens_newGene_3582	Homo_sapiens_newGene_3582	10	2
ENSG00000162599	NFIA	801	911
ENSG00000162598	C1orf87	0	0
ENSG00000162592	CCDC27	5	3
ENSG00000029364	SLC39A9	6132	4628
ENSG00000029363	BCLAF1	5782	6788
ENSG00000162595	DIRAS3	0	0
ENSG00000162594	IL23R	0	0
ENSG00000118640	VAMP8	2535	1890
ENSG00000168488	ATXN2L	3770	3635
ENSG00000159961	OR3A3	0	0
ENSG00000115073	ACTR1B	2823	1808
ENSG00000259164	AC007375.1	0	0
ENSG00000213853	EMP2	1996	2644
ENSG00000213859	KCTD11	1042	314
Homo_sapiens_newGene_2986	Homo_sapiens_newGene_2986	353	242
Homo_sapiens_newGene_2987	Homo_sapiens_newGene_2987	4	3
Homo_sapiens_newGene_2984	Homo_sapiens_newGene_2984	192	128
Homo_sapiens_newGene_2985	Homo_sapiens_newGene_2985	16	7
Homo_sapiens_newGene_2982	Homo_sapiens_newGene_2982	9	4
Homo_sapiens_newGene_2980	Homo_sapiens_newGene_2980	9	5
Homo_sapiens_newGene_2981	Homo_sapiens_newGene_2981	0	4
Homo_sapiens_newGene_2989	Homo_sapiens_newGene_2989	81	29
ENSG00000055070	SZRD1	7459	4943
ENSG00000155719	OTOA	0	0
ENSG00000162337	LRP5	4079	3316
ENSG00000155714	PDZD9	0	0
ENSG00000182010	RTKN2	532	585
ENSG00000182013	PNMA8A	0	0
Homo_sapiens_newGene_4661	Homo_sapiens_newGene_4661	633	483
Homo_sapiens_newGene_4660	Homo_sapiens_newGene_4660	17	3
Homo_sapiens_newGene_4663	Homo_sapiens_newGene_4663	725	542
Homo_sapiens_newGene_4662	Homo_sapiens_newGene_4662	0	6
Homo_sapiens_newGene_4665	Homo_sapiens_newGene_4665	0	4
Homo_sapiens_newGene_4664	Homo_sapiens_newGene_4664	12	37
Homo_sapiens_newGene_4667	Homo_sapiens_newGene_4667	927	537
Homo_sapiens_newGene_4666	Homo_sapiens_newGene_4666	7264	4142
Homo_sapiens_newGene_4669	Homo_sapiens_newGene_4669	0	9
Homo_sapiens_newGene_4668	Homo_sapiens_newGene_4668	277	110
ENSG00000164659	KIAA1324L	1077	1429
ENSG00000178372	CALML5	4	8
ENSG00000164651	SP8	34	56
ENSG00000164654	MIOS	1254	1007
ENSG00000149187	CELF1	9255	7721
ENSG00000206113	CFAP99	50	43
ENSG00000161021	MAML1	2236	1739
ENSG00000254692	AL136295.1	0	0
ENSG00000257341	AL928654.3	0	8
ENSG00000119509	INVS	533	511
ENSG00000165309	ARMC3	0	0
ENSG00000165304	MELK	2710	2796
ENSG00000165300	SLITRK5	0	0
ENSG00000101608	MYL12A	6548	4950
ENSG00000101605	MYOM1	21	21
ENSG00000121335	PRB2	0	0
ENSG00000198791	CNOT7	4191	3993
ENSG00000198792	TMEM184B	3209	2307
ENSG00000198793	MTOR	7824	5553
ENSG00000198794	SCAMP5	975	607
ENSG00000198795	ZNF521	0	0
ENSG00000197779	ZNF81	328	283
ENSG00000198797	BRINP2	0	0
ENSG00000198798	MAGEB3	0	0
ENSG00000198799	LRIG2	685	822
ENSG00000175550	DRAP1	4010	2241
ENSG00000175556	LONRF3	162	210
ENSG00000197771	MCMBP	3542	3481
ENSG00000161682	FAM171A2	114	144
ENSG00000161681	SHANK1	7	10
ENSG00000170006	TMEM154	125	217
ENSG00000284337	AC013271.1	34	45
ENSG00000100288	CHKB	409	426
ENSG00000183864	TOB2	4900	3181
ENSG00000183862	CNGA2	0	0
ENSG00000124216	SNAI1	188	110
ENSG00000124217	MOCS3	1203	782
ENSG00000124214	STAU1	7326	5332
ENSG00000124215	CDH26	330	386
ENSG00000124212	PTGIS	0	0
ENSG00000247596	TWF2	4385	2859
ENSG00000247595	SPTY2D1OS	4	7
ENSG00000161970	RPL26	45808	35003
ENSG00000161973	CCDC42	0	0
ENSG00000255275	AL080251.1	6	4
ENSG00000255274	SMIM35	0	0
ENSG00000160087	UBE2J2	3808	2234
ENSG00000036054	TBC1D23	1132	1139
Homo_sapiens_newGene_643	Homo_sapiens_newGene_643	2	0
ENSG00000002587	HS3ST1	662	202
ENSG00000002586	CD99	6221	4093
Homo_sapiens_newGene_2158	Homo_sapiens_newGene_2158	1293	1139
Homo_sapiens_newGene_2151	Homo_sapiens_newGene_2151	41	21
Homo_sapiens_newGene_2153	Homo_sapiens_newGene_2153	8	16
Homo_sapiens_newGene_2152	Homo_sapiens_newGene_2152	25	24
Homo_sapiens_newGene_2155	Homo_sapiens_newGene_2155	33	53
Homo_sapiens_newGene_2154	Homo_sapiens_newGene_2154	199	119
ENSG00000177954	RPS27	8275	6632
ENSG00000177951	BET1L	3269	1724
ENSG00000198242	RPL23A	36060	29494
ENSG00000198246	SLC29A3	532	341
ENSG00000092140	G2E3	1526	1606
ENSG00000135916	ITM2C	3105	2264
ENSG00000135914	HTR2B	3	5
ENSG00000135913	USP37	1123	1204
ENSG00000135912	TTLL4	813	799
ENSG00000092148	HECTD1	7802	6229
ENSG00000034693	PEX3	800	737
ENSG00000135919	SERPINE2	1570	458
ENSG00000176396	EID2	744	538
ENSG00000176390	CRLF3	865	1014
ENSG00000176393	RNPEP	4256	2715
ENSG00000176399	DMRTA1	0	3
ENSG00000083635	NUFIP1	472	402
ENSG00000147873	IFNA5	0	0
ENSG00000167531	LALBA	0	0
ENSG00000167536	DHRS13	1244	630
ENSG00000167535	CACNB3	1018	769
ENSG00000188886	ASTL	18	3
ENSG00000188883	KLRG2	676	480
ENSG00000094796	KRT31	0	0
Homo_sapiens_newGene_3673	Homo_sapiens_newGene_3673	9	8
ENSG00000237289	CKMT1B	7227	4328
ENSG00000153207	AHCTF1	3763	4957
ENSG00000049192	ADAMTS6	1	3
ENSG00000101323	HAO1	0	0
ENSG00000237136	C4orf51	0	0
ENSG00000177042	TMEM80	1426	1132
ENSG00000177047	IFNW1	0	0
ENSG00000129566	TEP1	808	600
ENSG00000177045	SIX5	451	284
ENSG00000154252	GAL3ST2	37	31
ENSG00000141232	TOB1	4465	2967
ENSG00000277556	OR13C5	0	0
ENSG00000172673	THEMIS	0	0
ENSG00000172671	ZFAND4	280	396
Homo_sapiens_newGene_1959	Homo_sapiens_newGene_1959	7	8
ENSG00000236424	TSPY10	0	0
ENSG00000136750	GAD2	0	0
ENSG00000136754	ABI1	2044	1740
ENSG00000136758	YME1L1	4059	3459
ENSG00000116014	KISS1R	0	8
ENSG00000116017	ARID3A	693	404
ENSG00000116016	EPAS1	155	284
ENSG00000197674	OR51C1P	0	3
ENSG00000250565	ATP6V1E2	259	252
ENSG00000180929	GPR62	4	7
ENSG00000249156	TAF11L12	2	0
Homo_sapiens_newGene_1291	Homo_sapiens_newGene_1291	0	4
ENSG00000180938	ZNF572	0	0
ENSG00000242866	STRC	71	21
ENSG00000276203	ANKRD20A3	3	3
ENSG00000174099	MSRB3	82	90
ENSG00000187969	ZCCHC13	0	0
ENSG00000137409	MTCH1	10726	6365
ENSG00000137404	NRM	420	458
ENSG00000235194	PPP1R3E	463	381
ENSG00000275572	GRIFIN	0	0
ENSG00000060138	YBX3	4144	4256
ENSG00000162843	WDR64	1	0
ENSG00000180934	OR56A1	0	0
ENSG00000130758	MAP3K10	1226	740
ENSG00000231852	CYP21A2	6	0
ENSG00000130751	NPAS1	90	107
ENSG00000186113	OR5D14	0	0
ENSG00000130755	GMFG	7	0
ENSG00000186115	CYP4F2	75	34
ENSG00000110756	HPS5	1272	1300
ENSG00000134278	SPIRE1	1409	1323
ENSG00000165392	WRN	760	888
ENSG00000064726	BTBD1	5335	4278
ENSG00000072506	HSD17B10	7135	4163
ENSG00000181135	ZNF707	613	415
ENSG00000134183	GNAT2	1	1
ENSG00000134186	PRPF38B	2370	2906
ENSG00000134184	GSTM1	9	0
Homo_sapiens_newGene_409	Homo_sapiens_newGene_409	181	129
Homo_sapiens_newGene_404	Homo_sapiens_newGene_404	3	0
Homo_sapiens_newGene_405	Homo_sapiens_newGene_405	11	7
Homo_sapiens_newGene_406	Homo_sapiens_newGene_406	4	10
Homo_sapiens_newGene_407	Homo_sapiens_newGene_407	2427	2529
Homo_sapiens_newGene_401	Homo_sapiens_newGene_401	24	18
Homo_sapiens_newGene_402	Homo_sapiens_newGene_402	132	0
Homo_sapiens_newGene_403	Homo_sapiens_newGene_403	6	5
ENSG00000037042	TUBG2	966	686
ENSG00000078487	ZCWPW1	169	158
ENSG00000042753	AP2S1	6760	3687
Homo_sapiens_newGene_3881	Homo_sapiens_newGene_3881	88	132
ENSG00000105855	ITGB8	9	4
ENSG00000105854	PON2	2987	3020
ENSG00000111481	COPZ1	10065	6613
ENSG00000105856	HBP1	2886	2064
ENSG00000105851	PIK3CG	0	0
ENSG00000079689	SCGN	3	0
ENSG00000105852	PON3	0	0
ENSG00000142252	GEMIN7	643	359
ENSG00000012174	MBTPS2	1755	1856
ENSG00000012171	SEMA3B	547	275
ENSG00000135587	SMPD2	1800	862
ENSG00000163464	CXCR1	5	0
ENSG00000071082	RPL31	13704	11961
Homo_sapiens_newGene_3585	Homo_sapiens_newGene_3585	5	8
ENSG00000124490	CRISP2	0	0
ENSG00000139780	METTL21C	0	0
ENSG00000180660	MAB21L1	0	0
ENSG00000135638	EMX1	0	1
ENSG00000180667	YOD1	1213	1156
ENSG00000188419	CHM	1016	1035
ENSG00000135632	SMYD5	812	468
ENSG00000135631	RAB11FIP5	1635	868
ENSG00000135636	DYSF	34	39
ENSG00000135637	CCDC142	290	482
ENSG00000147155	EBP	3676	2357
ENSG00000114503	NCBP2	3585	3555
ENSG00000115677	HDLBP	43305	29682
ENSG00000205846	CLEC6A	0	0
ENSG00000112531	QKI	1655	2470
ENSG00000162591	MEGF6	159	161
ENSG00000105143	SLC1A6	0	0
ENSG00000105141	CASP14	3	0
ENSG00000105146	AURKC	33	12
ENSG00000267631	CGB1	0	2
ENSG00000142920	AZIN2	114	60
ENSG00000235942	LCE6A	0	0
ENSG00000146205	ANO7	527	250
ENSG00000164418	GRIK2	115	137
ENSG00000164411	GJB7	0	0
ENSG00000164414	SLC35A1	193	85
ENSG00000100532	CGRRF1	544	453
ENSG00000077454	LRCH4	2114	2100
ENSG00000077458	FAM76B	587	800
ENSG00000212658	KRTAP29-1	0	0
ENSG00000212659	KRTAP9-6	0	0
ENSG00000169155	ZBTB43	717	851
ENSG00000212657	KRTAP16-1	0	0
ENSG00000021300	PLEKHB1	7151	4209
ENSG00000100399	CHADL	10	16
ENSG00000100393	EP300	4464	4074
ENSG00000100395	L3MBTL2	2997	1741
ENSG00000253148	RGS21	0	0
ENSG00000196550	FAM72A	397	421
ENSG00000196553	CCDC196	0	2
ENSG00000196557	CACNA1H	456	468
ENSG00000197208	SLC22A4	33	21
ENSG00000151292	CSNK1G3	1400	1278
ENSG00000113141	IK	6279	5142
ENSG00000026652	AGPAT4	52	321
ENSG00000185158	LRRC37B	189	183
Homo_sapiens_newGene_5285	Homo_sapiens_newGene_5285	8	8
Homo_sapiens_newGene_5286	Homo_sapiens_newGene_5286	204	179
Homo_sapiens_newGene_5287	Homo_sapiens_newGene_5287	6	12
Homo_sapiens_newGene_5280	Homo_sapiens_newGene_5280	9	21
Homo_sapiens_newGene_5281	Homo_sapiens_newGene_5281	6	11
Homo_sapiens_newGene_5282	Homo_sapiens_newGene_5282	968	1258
Homo_sapiens_newGene_5283	Homo_sapiens_newGene_5283	54	85
Homo_sapiens_newGene_5288	Homo_sapiens_newGene_5288	42	42
ENSG00000185155	MIXL1	0	0
ENSG00000185156	MFSD6L	0	0
Homo_sapiens_newGene_2399	Homo_sapiens_newGene_2399	26	11
Homo_sapiens_newGene_2398	Homo_sapiens_newGene_2398	0	14
Homo_sapiens_newGene_2392	Homo_sapiens_newGene_2392	33	55
Homo_sapiens_newGene_2391	Homo_sapiens_newGene_2391	0	3
Homo_sapiens_newGene_2396	Homo_sapiens_newGene_2396	0	6
Homo_sapiens_newGene_2395	Homo_sapiens_newGene_2395	6	13
Homo_sapiens_newGene_2394	Homo_sapiens_newGene_2394	46	87
ENSG00000106635	BCL7B	1972	2088
ENSG00000106636	YKT6	5571	3727
ENSG00000106631	MYL7	18	12
ENSG00000106633	GCK	0	0
ENSG00000106638	TBL2	2765	1950
ENSG00000123584	MAGEA9	0	0
ENSG00000152670	DDX4	4	0
ENSG00000152672	CLEC4F	0	0
ENSG00000143643	TTC13	655	551
ENSG00000124588	NQO2	2393	1879
ENSG00000143641	GALNT2	7897	4879
ENSG00000124587	PEX6	1193	857
ENSG00000167332	OR51E2	0	0
ENSG00000167333	TRIM68	1309	1035
ENSG00000009830	POMT2	665	722
Homo_sapiens_newGene_1150	Homo_sapiens_newGene_1150	58	17
Homo_sapiens_newGene_1151	Homo_sapiens_newGene_1151	63	10
Homo_sapiens_newGene_1152	Homo_sapiens_newGene_1152	9	10
Homo_sapiens_newGene_1153	Homo_sapiens_newGene_1153	70	77
Homo_sapiens_newGene_1154	Homo_sapiens_newGene_1154	100	58
Homo_sapiens_newGene_1156	Homo_sapiens_newGene_1156	5	8
Homo_sapiens_newGene_1157	Homo_sapiens_newGene_1157	0	3
Homo_sapiens_newGene_1158	Homo_sapiens_newGene_1158	5	0
Homo_sapiens_newGene_1159	Homo_sapiens_newGene_1159	214	146
ENSG00000178927	CYBC1	2625	1356
ENSG00000178921	PFAS	2733	2126
ENSG00000178922	HYI	0	0
ENSG00000178928	TPRX1	0	0
ENSG00000168310	IRF2	731	702
ENSG00000168314	MOBP	0	0
ENSG00000114268	PFKFB4	3323	1440
ENSG00000040487	PQLC2	538	291
ENSG00000204703	OR2B3	0	0
ENSG00000204702	OR2J1	0	0
ENSG00000204701	OR2J3	0	0
ENSG00000204700	OR2J2	0	0
ENSG00000110680	CALCA	0	3
ENSG00000204704	OR2W1	0	0
ENSG00000153107	ANAPC1	2895	2528
Homo_sapiens_newGene_558	Homo_sapiens_newGene_558	15	12
ENSG00000279263	OR2L8	0	0
ENSG00000198721	ECI2	7427	5475
ENSG00000167004	PDIA3	37683	22863
ENSG00000183246	RIMBP3C	60	25
ENSG00000167807	AC011511.1	184	93
ENSG00000198723	TEX45	100	59
ENSG00000167800	TBX10	72	48
ENSG00000275713	HIST1H2BH	0	0
ENSG00000183248	PRR36	697	636
ENSG00000127774	EMC6	2359	1440
Homo_sapiens_newGene_3424	Homo_sapiens_newGene_3424	445	637
Homo_sapiens_newGene_3425	Homo_sapiens_newGene_3425	14	6
Homo_sapiens_newGene_3423	Homo_sapiens_newGene_3423	252	253
Homo_sapiens_newGene_3420	Homo_sapiens_newGene_3420	2	7
Homo_sapiens_newGene_3429	Homo_sapiens_newGene_3429	8	9
ENSG00000233927	RPS28	8653	6564
ENSG00000173838	2022-03-10	0	9
ENSG00000122728	TAF1L	12	15
ENSG00000122729	ACO1	3044	2295
ENSG00000165406	2022-03-08	1358	1002
ENSG00000165409	TSHR	5	2
ENSG00000241258	CRCP	2107	1554
ENSG00000100147	CCDC134	321	242
ENSG00000240849	TMEM189	1972	1431
ENSG00000158683	PKD1L1	0	9
ENSG00000278139	AL358075.4	0	0
ENSG00000008056	SYN1	0	0
ENSG00000130518	IQCN	79	57
ENSG00000159374	M1AP	0	0
ENSG00000159377	PSMB4	15641	9380
ENSG00000130511	SSBP4	1085	818
ENSG00000130513	GDF15	38570	24456
ENSG00000130517	PGPEP1	1999	1419
ENSG00000164758	MED30	279	225
ENSG00000164756	SLC30A8	0	0
ENSG00000164754	RAD21	7922	8140
ENSG00000164751	PEX2	2976	1574
ENSG00000155508	CNOT8	1996	2000
Homo_sapiens_newGene_1221	Homo_sapiens_newGene_1221	0	2
ENSG00000159082	SYNJ1	677	603
ENSG00000155506	LARP1	16787	12139
ENSG00000159086	PAXBP1	1004	1418
ENSG00000157106	SMG1	5027	5826
ENSG00000010704	HFE	265	172
ENSG00000196616	ADH1B	4	0
ENSG00000125046	SSUH2	17	18
ENSG00000196611	MMP1	2	0
ENSG00000081913	PHLPP1	1199	1131
ENSG00000285765	AC134684.9	0	0
ENSG00000285762	AC253536.7	5	2
ENSG00000120498	TEX11	0	0
ENSG00000005471	ABCB4	14	8
ENSG00000256713	PGA5	0	0
Homo_sapiens_newGene_38	Homo_sapiens_newGene_38	5	0
Homo_sapiens_newGene_36	Homo_sapiens_newGene_36	0	5
Homo_sapiens_newGene_34	Homo_sapiens_newGene_34	0	4
Homo_sapiens_newGene_35	Homo_sapiens_newGene_35	19	32
Homo_sapiens_newGene_32	Homo_sapiens_newGene_32	4	11
Homo_sapiens_newGene_33	Homo_sapiens_newGene_33	16	14
Homo_sapiens_newGene_30	Homo_sapiens_newGene_30	0	4
Homo_sapiens_newGene_31	Homo_sapiens_newGene_31	20	9
ENSG00000160124	CCDC58	1137	736
ENSG00000203910	C1orf146	0	1
Homo_sapiens_newGene_3816	Homo_sapiens_newGene_3816	44	41
ENSG00000175294	CATSPER1	0	0
ENSG00000274933	TBC1D3I	16	3
ENSG00000231389	HLA-DPA1	240	265
ENSG00000176928	GCNT4	2	5
ENSG00000176922	OR51S1	0	0
ENSG00000176920	FUT2	32	40
ENSG00000176927	EFCAB5	8	5
ENSG00000176925	OR51F2	0	0
ENSG00000198169	ZNF251	417	267
ENSG00000198168	SVIP	1662	1428
ENSG00000198162	MAN1A2	2038	2294
ENSG00000198160	MIER1	1412	1461
ENSG00000171049	FPR2	0	0
ENSG00000171045	TSNARE1	317	237
ENSG00000171044	XKR6	101	51
ENSG00000175745	NR2F1	18	24
ENSG00000179674	ARL14	0	0
ENSG00000179673	RPRML	61	24
ENSG00000147316	MCPH1	1468	1219
ENSG00000145220	LYAR	891	780
ENSG00000167476	JSRP1	0	0
ENSG00000167470	MIDN	4341	2222
ENSG00000253873	PCDHGA11	8	6
ENSG00000069998	HDHD5	3353	2285
ENSG00000084754	HADHA	9700	7178
ENSG00000240065	PSMB9	175	176
ENSG00000095637	SORBS1	79	244
ENSG00000034713	GABARAPL2	4651	3068
ENSG00000176219	OR11H6	0	0
ENSG00000230522	MBD3L2	4	5
ENSG00000146047	HIST1H2BA	0	0
ENSG00000146049	KAAG1	0	0
ENSG00000148225	WDR31	385	395
ENSG00000133135	RNF128	23	14
ENSG00000133134	BEX2	1593	962
ENSG00000133131	MORC4	2608	2163
ENSG00000148229	POLE3	5734	4335
ENSG00000138308	PLA2G12B	0	0
ENSG00000133138	TBC1D8B	402	392
ENSG00000144579	CTDSP1	2736	1594
ENSG00000067840	PDZD4	517	415
ENSG00000146592	CREB5	2	40
ENSG00000172828	CES3	342	476
ENSG00000141068	KSR1	66	105
ENSG00000137309	HMGA1	6232	4752
ENSG00000144681	STAC	0	9
ENSG00000172824	CES4A	123	95
ENSG00000066468	FGFR2	102	99
ENSG00000173193	PARP14	2292	2737
ENSG00000067596	DHX8	3199	2589
ENSG00000116604	MEF2D	2168	1493
ENSG00000070808	CAMK2A	0	0
ENSG00000080189	SLC35C2	2450	1487
ENSG00000147883	CDKN2B	226	184
ENSG00000147885	IFNA16	0	0
ENSG00000147889	CDKN2A	974	866
ENSG00000101935	AMMECR1	1283	1116
ENSG00000101938	CHRDL1	66	37
ENSG00000130656	HBZ	0	0
ENSG00000130653	PNPLA7	1014	1116
ENSG00000223591	CENPVL1	0	4
ENSG00000113389	NPR3	144	53
ENSG00000067334	DNTTIP2	2327	2418
ENSG00000113387	SUB1	6260	5172
ENSG00000113384	GOLPH3	5249	3849
ENSG00000099985	OSM	0	0
ENSG00000099984	GSTT2	26	15
ENSG00000076258	FMO4	166	86
ENSG00000180592	SKIDA1	10	0
ENSG00000061656	SPAG4	63	60
ENSG00000180596	HIST1H2BC	1029	394
ENSG00000073578	SDHA	9549	8202
ENSG00000169203	NPIPB12	230	155
ENSG00000089009	RPL6	56159	47352
ENSG00000169208	OR10G3	0	0
ENSG00000089006	SNX5	3145	2576
ENSG00000261341	AC010325.1	9	7
ENSG00000269113	TRABD2B	22	44
ENSG00000117266	CDK18	318	678
ENSG00000117262	GPR89A	1281	772
ENSG00000107831	FGF8	3	0
ENSG00000107833	NPM3	2580	2064
ENSG00000156509	FBXO43	3	9
ENSG00000156508	EEF1A1	341638	279514
ENSG00000156502	SUPV3L1	2166	1926
ENSG00000156500	FAM122C	158	140
ENSG00000156504	FAM122B	2241	2080
ENSG00000103642	LACTB	913	943
ENSG00000103647	CORO2B	0	8
ENSG00000064687	ABCA7	2331	1949
Homo_sapiens_newGene_219	Homo_sapiens_newGene_219	20	10
Homo_sapiens_newGene_218	Homo_sapiens_newGene_218	0	6
ENSG00000263874	LINC00672	0	8
Homo_sapiens_newGene_215	Homo_sapiens_newGene_215	55	33
Homo_sapiens_newGene_214	Homo_sapiens_newGene_214	18	13
Homo_sapiens_newGene_211	Homo_sapiens_newGene_211	0	4
Homo_sapiens_newGene_210	Homo_sapiens_newGene_210	129	96
Homo_sapiens_newGene_213	Homo_sapiens_newGene_213	6	3
Homo_sapiens_newGene_212	Homo_sapiens_newGene_212	144	118
ENSG00000181074	OR52N4	0	0
ENSG00000076928	ARHGEF1	1295	878
ENSG00000181072	CHRM2	0	0
ENSG00000076924	XAB2	3183	2154
ENSG00000143337	TOR1AIP1	2880	1936
ENSG00000143333	RGS16	9	19
ENSG00000134020	PEBP4	115	54
ENSG00000168152	THAP9	192	209
ENSG00000189241	TSPYL1	7720	5114
ENSG00000134028	ADAMDEC1	0	0
ENSG00000111837	MAK	270	250
ENSG00000111834	RSPH4A	0	3
ENSG00000111832	RWDD1	1429	968
ENSG00000171903	CYP4F11	651	517
ENSG00000188596	CFAP54	6	18
ENSG00000170100	ZNF778	2320	1442
ENSG00000183354	KIAA2026	705	794
ENSG00000119760	SUPT7L	1740	1583
ENSG00000019995	ZRANB1	856	801
ENSG00000198796	ALPK2	706	537
ENSG00000019991	HGF	0	0
ENSG00000147059	SPIN2A	5	35
ENSG00000197776	KLHDC1	0	0
ENSG00000135776	ABCB10	493	870
ENSG00000135775	COG2	1606	1237
ENSG00000139428	MMAB	2599	1821
ENSG00000135773	CAPN9	63	60
ENSG00000147050	KDM6A	9674	10373
ENSG00000152990	ADGRA3	750	867
ENSG00000197774	EME2	1587	1480
ENSG00000132749	TESMIN	767	583
ENSG00000165646	SLC18A2	15	9
ENSG00000132746	ALDH3B2	2597	1342
ENSG00000165644	COMTD1	1156	598
ENSG00000132744	ACY3	0	8
ENSG00000165643	SOHLH1	8	11
ENSG00000132740	IGHMBP2	778	651
ENSG00000153029	MR1	301	297
ENSG00000187026	KRTAP21-2	0	0
ENSG00000187024	PTRH1	1449	698
ENSG00000111224	PARP11	353	423
ENSG00000187021	PNLIPRP1	0	0
ENSG00000162148	PPP1R32	53	16
ENSG00000188629	ZNF177	41	65
ENSG00000180035	ZNF48	810	406
ENSG00000188624	IGFL3	0	0
ENSG00000188626	GOLGA8M	0	4
ENSG00000066855	MTFR1	2605	2461
ENSG00000188620	HMX3	0	0
ENSG00000185774	KCNIP4	31	44
ENSG00000185775	SPATA31A6	0	0
ENSG00000090054	SPTLC1	3176	2067
ENSG00000101096	NFATC2	22	64
ENSG00000101098	RIMS4	302	365
ENSG00000213401	MAGEA12	4145	2494
ENSG00000213402	PTPRCAP	0	0
ENSG00000112715	VEGFA	8441	4029
ENSG00000166946	CCNDBP1	1564	979
ENSG00000070495	JMJD6	1810	1117
ENSG00000258405	ZNF578	12	6
ENSG00000090581	GNPTG	1375	859
ENSG00000138468	SENP7	540	667
ENSG00000164597	COG5	1568	1688
ENSG00000164591	MYOZ3	0	0
ENSG00000148143	ZNF462	1127	1148
ENSG00000104112	SCG3	0	0
ENSG00000166949	SMAD3	614	647
ENSG00000011677	GABRA3	170	63
ENSG00000125285	SOX21	0	0
ENSG00000181852	RNF41	4880	3354
ENSG00000181856	SLC2A4	476	394
ENSG00000168930	TRIM49	80	42
ENSG00000168936	TMEM129	3196	1892
ENSG00000168939	SPRY3	71	88
ENSG00000168938	PPIC	1028	679
ENSG00000197506	SLC28A3	0	4
ENSG00000186086	NBPF6	0	0
ENSG00000186081	KRT5	0	0
ENSG00000126882	FAM78A	203	175
ENSG00000281883	AL512506.3	0	7
ENSG00000186088	GSAP	362	419
ENSG00000204928	GRXCR2	0	0
ENSG00000204923	FBXO48	61	66
ENSG00000204922	UQCC3	1416	1055
ENSG00000204920	ZNF155	223	203
ENSG00000165702	GFI1B	0	0
ENSG00000008441	NFIX	25798	17066
ENSG00000182508	LHFPL1	6	0
ENSG00000182504	CEP97	1161	1261
ENSG00000121542	SEC22A	1192	949
ENSG00000167680	SEMA6B	66	71
ENSG00000104808	DHDH	37	32
ENSG00000104805	NUCB1	3277	2204
ENSG00000104804	TULP2	0	0
ENSG00000167685	ZNF444	1252	659
Homo_sapiens_newGene_5121	Homo_sapiens_newGene_5121	22	15
ENSG00000106400	ZNHIT1	4251	3083
Homo_sapiens_newGene_5125	Homo_sapiens_newGene_5125	2321	3947
ENSG00000177504	VCX2	125	74
ENSG00000237412	PRSS56	0	0
Homo_sapiens_newGene_5128	Homo_sapiens_newGene_5128	164	126
ENSG00000177508	IRX3	656	279
Homo_sapiens_newGene_2588	Homo_sapiens_newGene_2588	5	7
Homo_sapiens_newGene_2589	Homo_sapiens_newGene_2589	336	373
Homo_sapiens_newGene_2582	Homo_sapiens_newGene_2582	12	6
Homo_sapiens_newGene_2580	Homo_sapiens_newGene_2580	3	6
Homo_sapiens_newGene_2581	Homo_sapiens_newGene_2581	17	68
Homo_sapiens_newGene_2586	Homo_sapiens_newGene_2586	110	129
Homo_sapiens_newGene_2584	Homo_sapiens_newGene_2584	36	53
Homo_sapiens_newGene_3981	Homo_sapiens_newGene_3981	165	180
Homo_sapiens_newGene_3980	Homo_sapiens_newGene_3980	0	3
Homo_sapiens_newGene_3982	Homo_sapiens_newGene_3982	312	344
Homo_sapiens_newGene_3984	Homo_sapiens_newGene_3984	149	189
Homo_sapiens_newGene_3987	Homo_sapiens_newGene_3987	355	406
Homo_sapiens_newGene_3986	Homo_sapiens_newGene_3986	46	28
ENSG00000187848	P2RX2	65	61
Homo_sapiens_newGene_3988	Homo_sapiens_newGene_3988	11	0
ENSG00000123933	MXD4	5592	3158
ENSG00000140526	ABHD2	102223	62854
ENSG00000140527	WDR93	55	38
ENSG00000140525	FANCI	4399	5814
ENSG00000140522	RLBP1	0	3
ENSG00000140521	POLG	4170	3327
ENSG00000167107	ACSF2	549	440
ENSG00000167106	FAM102A	4141	2729
ENSG00000167105	TMEM92	78	83
ENSG00000167104	BPIFB6	0	0
ENSG00000167103	PIP5KL1	21	31
ENSG00000167100	SAMD14	46	39
Homo_sapiens_newGene_2630	Homo_sapiens_newGene_2630	4	0
Homo_sapiens_newGene_2632	Homo_sapiens_newGene_2632	80	58
Homo_sapiens_newGene_2633	Homo_sapiens_newGene_2633	43	87
Homo_sapiens_newGene_2634	Homo_sapiens_newGene_2634	1176	1062
Homo_sapiens_newGene_2635	Homo_sapiens_newGene_2635	11	43
Homo_sapiens_newGene_2636	Homo_sapiens_newGene_2636	5	0
Homo_sapiens_newGene_2637	Homo_sapiens_newGene_2637	175	108
Homo_sapiens_newGene_2638	Homo_sapiens_newGene_2638	6	4
Homo_sapiens_newGene_2639	Homo_sapiens_newGene_2639	17	6
ENSG00000166851	PLK1	5353	3333
ENSG00000166856	GPR182	6	12
ENSG00000166855	CLPX	3841	3089
Homo_sapiens_newGene_1587	Homo_sapiens_newGene_1587	2	19
Homo_sapiens_newGene_1584	Homo_sapiens_newGene_1584	2	0
Homo_sapiens_newGene_1583	Homo_sapiens_newGene_1583	6	0
Homo_sapiens_newGene_1582	Homo_sapiens_newGene_1582	19	34
Homo_sapiens_newGene_1581	Homo_sapiens_newGene_1581	2	12
Homo_sapiens_newGene_1589	Homo_sapiens_newGene_1589	0	8
Homo_sapiens_newGene_1588	Homo_sapiens_newGene_1588	43	92
ENSG00000163374	YY1AP1	2305	1780
ENSG00000163376	KBTBD8	168	162
ENSG00000163377	FAM19A4	288	301
ENSG00000163378	EOGT	480	385
ENSG00000276747	PADI6	0	0
Homo_sapiens_newGene_4290	Homo_sapiens_newGene_4290	315	526
Homo_sapiens_newGene_4293	Homo_sapiens_newGene_4293	364	418
Homo_sapiens_newGene_4294	Homo_sapiens_newGene_4294	9	5
Homo_sapiens_newGene_4295	Homo_sapiens_newGene_4295	3	0
ENSG00000056586	RC3H2	4808	5033
ENSG00000178882	RFLNA	2	0
ENSG00000128849	CGNL1	921	1165
ENSG00000225526	MKRN2OS	134	75
ENSG00000225528	Z82206.1	0	0
ENSG00000157005	SST	0	0
Homo_sapiens_newGene_4746	Homo_sapiens_newGene_4746	49	56
Homo_sapiens_newGene_4747	Homo_sapiens_newGene_4747	7990	6968
ENSG00000184014	DENND5A	3881	2923
Homo_sapiens_newGene_4742	Homo_sapiens_newGene_4742	124	232
Homo_sapiens_newGene_4743	Homo_sapiens_newGene_4743	51	7
Homo_sapiens_newGene_4740	Homo_sapiens_newGene_4740	32	53
Homo_sapiens_newGene_4741	Homo_sapiens_newGene_4741	36	56
Homo_sapiens_newGene_4748	Homo_sapiens_newGene_4748	6	16
Homo_sapiens_newGene_4749	Homo_sapiens_newGene_4749	15	13
ENSG00000179820	MYADM	4780	3376
ENSG00000179826	MRGPRX3	0	0
ENSG00000162426	SLC45A1	293	163
ENSG00000204116	CHIC1	544	490
ENSG00000137145	DENND4C	2328	2887
ENSG00000137142	IGFBPL1	4	4
ENSG00000173976	RAX2	0	0
ENSG00000270379	HEATR9	2	0
Homo_sapiens_newGene_3219	Homo_sapiens_newGene_3219	2	2
Homo_sapiens_newGene_3218	Homo_sapiens_newGene_3218	43	16
ENSG00000100077	GRK3	741	839
Homo_sapiens_newGene_3211	Homo_sapiens_newGene_3211	76	60
Homo_sapiens_newGene_3210	Homo_sapiens_newGene_3210	63	65
ENSG00000278588	HIST1H2BI	0	0
Homo_sapiens_newGene_3215	Homo_sapiens_newGene_3215	0	9
Homo_sapiens_newGene_3216	Homo_sapiens_newGene_3216	0	3
ENSG00000001561	ENPP4	1341	1044
ENSG00000159128	IFNGR2	1022	699
ENSG00000122912	SLC25A16	1970	1170
ENSG00000253251	SHLD3	152	115
ENSG00000129038	LOXL1	131	120
ENSG00000154065	ANKRD29	1348	1253
ENSG00000117477	CCDC181	6	7
ENSG00000120519	SLC10A7	2071	918
ENSG00000155330	C16orf87	477	638
ENSG00000037749	MFAP3	1026	1133
ENSG00000170523	KRT83	0	0
ENSG00000170522	ELOVL6	389	890
ENSG00000170525	PFKFB3	4235	1786
ENSG00000198553	KCNRG	54	50
ENSG00000198551	ZNF627	704	611
ENSG00000198556	ZNF789	553	648
ENSG00000198554	WDHD1	1535	2631
ENSG00000075223	SEMA3C	4536	2632
ENSG00000164542	KIAA0895	313	347
ENSG00000160714	UBE2Q1	3580	2636
ENSG00000160712	IL6R	4570	4252
ENSG00000160710	ADAR	14697	11871
ENSG00000096088	PGC	5456	1057
ENSG00000136950	ARPC5L	3798	2437
ENSG00000083307	GRHL2	13196	7169
ENSG00000096080	MRPS18A	4252	2318
ENSG00000175467	SART1	3076	2026
ENSG00000175463	TBC1D10C	60	48
ENSG00000105402	NAPA	7424	3836
ENSG00000105401	CDC37	13871	9817
ENSG00000143867	OSR1	0	0
ENSG00000105404	RABAC1	2585	1311
ENSG00000131459	GFPT2	161	320
ENSG00000105409	ATP1A3	48	101
ENSG00000135917	SLC19A3	0	0
ENSG00000181218	HIST3H2A	1369	541
ENSG00000132185	FCRLA	7	0
ENSG00000108639	SYNGR2	23844	11441
ENSG00000132182	NUP210	8417	8952
ENSG00000222009	BTBD19	26	5
ENSG00000105605	CACNG7	0	0
ENSG00000014919	COX15	2119	1586
ENSG00000135205	CCDC146	32	46
ENSG00000131981	LGALS3	10	13
ENSG00000188021	UBQLN2	2362	1898
ENSG00000188026	RILPL1	805	645
ENSG00000166337	TAF10	1633	991
ENSG00000240747	KRBOX1	0	0
ENSG00000084652	TXLNA	7689	4843
ENSG00000214694	ARHGEF33	0	4
ENSG00000172167	MTBP	210	319
ENSG00000172164	SNTB1	4	3
ENSG00000148386	LCN9	0	0
ENSG00000148384	INPP5E	529	386
ENSG00000020426	MNAT1	1027	891
ENSG00000101871	MID1	73	27
ENSG00000138115	CYP2C8	0	0
ENSG00000138111	MFSD13A	492	543
ENSG00000172789	HOXC5	75	53
ENSG00000172785	CBWD1	6058	3391
ENSG00000172782	FADS6	3	9
ENSG00000172780	RAB43	3628	2131
ENSG00000150201	FXYD4	0	2
ENSG00000144724	PTPRG	1392	1143
ENSG00000174788	PCP2	57	17
ENSG00000196923	PDLIM7	1097	1051
ENSG00000174780	SRP72	5886	4918
ENSG00000173786	CNP	4445	2794
ENSG00000117877	CD3EAP	510	346
ENSG00000232125	DYTN	0	0
ENSG00000174255	ZNF80	0	0
ENSG00000116473	RAP1A	1974	1572
ENSG00000112996	MRPS30	2159	1372
ENSG00000112992	NNT	958	761
ENSG00000116478	HDAC1	12223	9657
ENSG00000247626	MARS2	1581	1555
ENSG00000223658	C1GALT1C1L	0	0
ENSG00000099866	MADCAM1	27	18
ENSG00000151150	ANK3	6342	6470
ENSG00000099864	PALM	275	277
ENSG00000099860	GADD45B	589	266
ENSG00000021488	SLC7A9	5	11
ENSG00000106245	BUD31	2200	2040
ENSG00000106244	PDAP1	12764	9856
ENSG00000072210	ALDH3A2	7635	4781
ENSG00000162105	SHANK2	815	729
ENSG00000266173	STRADA	1053	643
ENSG00000269307	AC010463.1	0	0
ENSG00000100836	PABPN1	3504	2854
Homo_sapiens_newGene_974	Homo_sapiens_newGene_974	0	4
Homo_sapiens_newGene_975	Homo_sapiens_newGene_975	7	12
Homo_sapiens_newGene_976	Homo_sapiens_newGene_976	34	50
Homo_sapiens_newGene_970	Homo_sapiens_newGene_970	20	5
Homo_sapiens_newGene_971	Homo_sapiens_newGene_971	2	5
Homo_sapiens_newGene_972	Homo_sapiens_newGene_972	4	0
Homo_sapiens_newGene_973	Homo_sapiens_newGene_973	18	0
ENSG00000153790	C7orf31	106	75
ENSG00000234409	CCDC188	3	5
ENSG00000142765	SYTL1	891	508
ENSG00000113643	RARS	5803	4508
ENSG00000113645	WWC1	6600	4490
ENSG00000113649	TCERG1	2512	2548
ENSG00000113648	H2AFY	20649	13883
ENSG00000169432	SCN9A	0	0
ENSG00000169435	RASSF6	0	0
ENSG00000169436	COL22A1	2	0
ENSG00000169439	SDC2	646	550
Homo_sapiens_newGene_399	Homo_sapiens_newGene_399	88	88
ENSG00000189030	VHLL	0	0
ENSG00000189037	DUSP21	0	0
Homo_sapiens_newGene_390	Homo_sapiens_newGene_390	0	3
ENSG00000111644	ACRBP	8	11
ENSG00000111647	UHRF1BP1L	1416	1633
ENSG00000111641	NOP2	4566	3061
ENSG00000111640	GAPDH	226279	104519
ENSG00000111642	CHD4	13646	12136
ENSG00000103569	AQP9	0	0
ENSG00000142494	SLC47A1	10	12
ENSG00000267228	AC012254.2	0	0
ENSG00000114030	KPNA1	3931	4020
ENSG00000073331	ALPK1	298	307
ENSG00000156313	RPGR	178	204
ENSG00000039537	C6	0	0
ENSG00000109220	CHIC2	391	263
ENSG00000012048	BRCA1	1755	2801
ENSG00000197323	TRIM33	2560	2381
ENSG00000149716	LTO1	545	468
ENSG00000184254	ALDH1A3	4997	3358
ENSG00000138942	RNF185	2120	1798
ENSG00000138944	SHISAL1	13	33
ENSG00000184258	CDR1	3	82
ENSG00000163170	BOLA3	694	549
ENSG00000163171	CDC42EP3	1646	478
ENSG00000187783	TMEM72	0	0
ENSG00000008226	DLEC1	73	43
ENSG00000166529	ZSCAN21	355	338
ENSG00000166526	ZNF3	2138	2175
ENSG00000166527	CLEC4D	0	0
ENSG00000182362	YBEY	287	231
ENSG00000166523	CLEC4E	0	0
ENSG00000114698	PLSCR4	0	0
Homo_sapiens_newGene_2908	Homo_sapiens_newGene_2908	8	0
Homo_sapiens_newGene_2909	Homo_sapiens_newGene_2909	236	158
Homo_sapiens_newGene_2906	Homo_sapiens_newGene_2906	18	13
Homo_sapiens_newGene_2904	Homo_sapiens_newGene_2904	23	9
Homo_sapiens_newGene_2905	Homo_sapiens_newGene_2905	7	11
Homo_sapiens_newGene_2902	Homo_sapiens_newGene_2902	6	20
Homo_sapiens_newGene_2903	Homo_sapiens_newGene_2903	8	2
Homo_sapiens_newGene_2900	Homo_sapiens_newGene_2900	9	17
ENSG00000184788	SATL1	0	0
ENSG00000184786	TCTE3	22	10
ENSG00000184787	UBE2G2	4741	4645
ENSG00000184785	SMIM10	0	0
ENSG00000181552	EDDM3B	0	0
ENSG00000181555	SETD2	2132	2372
ENSG00000168476	REEP4	2500	2093
ENSG00000168477	TNXB	21	21
ENSG00000112697	TMEM30A	4035	3890
ENSG00000112695	COX7A2	4083	2898
ENSG00000112699	GMDS	1461	820
ENSG00000182093	WRB	1523	1456
ENSG00000182095	TNRC18	4395	2918
ENSG00000186788	SPATA31D3	0	0
ENSG00000108578	BLMH	2880	1983
ENSG00000108576	SLC6A4	4	6
ENSG00000119514	GALNT12	33	44
ENSG00000074527	NTN4	25	16
ENSG00000050130	JKAMP	2645	2096
ENSG00000169989	TIGD4	22	22
ENSG00000154269	ENPP3	70	79
ENSG00000169981	ZNF35	409	310
ENSG00000154262	ABCA6	0	0
ENSG00000154263	ABCA10	0	0
ENSG00000154265	ABCA5	315	237
ENSG00000187258	NPSR1	0	0
ENSG00000180209	MYLPF	5	4
ENSG00000164961	WASHC5	2085	2137
ENSG00000180205	WFDC9	0	0
ENSG00000242875	RBMY1B	0	0
ENSG00000164967	RPP25L	2163	1232
Homo_sapiens_newGene_3359	Homo_sapiens_newGene_3359	7	19
ENSG00000282988	AL031777.3	494	228
Homo_sapiens_newGene_3355	Homo_sapiens_newGene_3355	4	0
Homo_sapiens_newGene_3356	Homo_sapiens_newGene_3356	80	40
Homo_sapiens_newGene_3357	Homo_sapiens_newGene_3357	0	4
Homo_sapiens_newGene_4885	Homo_sapiens_newGene_4885	2	4
Homo_sapiens_newGene_4887	Homo_sapiens_newGene_4887	26	23
Homo_sapiens_newGene_4886	Homo_sapiens_newGene_4886	11	3
ENSG00000165383	LRRC18	0	0
Homo_sapiens_newGene_4880	Homo_sapiens_newGene_4880	17	30
Homo_sapiens_newGene_4882	Homo_sapiens_newGene_4882	69	99
Homo_sapiens_newGene_4889	Homo_sapiens_newGene_4889	3	0
ENSG00000123444	KBTBD4	1475	1077
ENSG00000165389	SPTSSA	3382	2678
ENSG00000090621	PABPC4	6448	5747
ENSG00000101680	LAMA1	1014	463
ENSG00000183571	PGPEP1L	0	0
ENSG00000183578	TNFAIP8L3	0	0
ENSG00000165688	PMPCA	5536	3543
ENSG00000250021	C15orf38-AP3S2	121	130
ENSG00000116863	ADPRHL2	2208	1114
ENSG00000255767	AC108488.2	0	4
ENSG00000006756	ARSD	2718	1550
ENSG00000006757	PNPLA4	1506	872
ENSG00000154889	MPPE1	921	556
ENSG00000159459	UBR1	2020	2261
ENSG00000165684	SNAPC4	1263	1282
ENSG00000159450	TCHH	5	3
ENSG00000100483	VCPKMT	167	210
ENSG00000165685	TMEM52B	0	0
ENSG00000100485	SOS2	754	740
ENSG00000159455	LCE2B	0	0
ENSG00000129562	DAD1	4984	3076
ENSG00000107651	SEC23IP	4124	3592
ENSG00000006282	SPATA20	8774	4143
ENSG00000006283	CACNA1G	6	0
ENSG00000217442	SYCE3	264	201
ENSG00000253649	PRSS51	0	0
ENSG00000158477	CD1A	0	0
ENSG00000198718	TOGARAM1	1029	817
ENSG00000164037	SLC9B1	7	0
ENSG00000164035	EMCN	3	6
ENSG00000164032	H2AFZ	22639	13834
ENSG00000164031	DNAJB14	1781	1351
ENSG00000242120	MDFIC2	0	0
ENSG00000198712	MT-CO2	244049	194045
ENSG00000198715	GLMP	3179	1772
ENSG00000164038	SLC9B2	477	251
ENSG00000164039	BDH2	225	290
ENSG00000100151	PICK1	2590	1677
ENSG00000100150	DEPDC5	934	984
ENSG00000100156	SLC16A8	22	40
ENSG00000171634	BPTF	2743	3584
ENSG00000161609	CCDC155	22	58
ENSG00000120068	HOXB8	4	0
ENSG00000284917	EEF1AKMT4-ECE2	0	0
ENSG00000125743	SNRPD2	6063	4090
ENSG00000125741	OPA3	1042	913
ENSG00000125740	FOSB	31	6
ENSG00000125746	EML2	1448	841
ENSG00000125744	RTN2	251	242
Homo_sapiens_newGene_3822	Homo_sapiens_newGene_3822	3	12
Homo_sapiens_newGene_3823	Homo_sapiens_newGene_3823	5	7
Homo_sapiens_newGene_3820	Homo_sapiens_newGene_3820	163	193
Homo_sapiens_newGene_3826	Homo_sapiens_newGene_3826	2	11
Homo_sapiens_newGene_3827	Homo_sapiens_newGene_3827	0	6
Homo_sapiens_newGene_3825	Homo_sapiens_newGene_3825	37	11
ENSG00000167608	TMC4	3077	1233
ENSG00000285064	SMIM40	2	0
ENSG00000124299	PEPD	2127	1295
ENSG00000167600	CYP2S1	99	85
ENSG00000167601	AXL	12	4
ENSG00000167604	NFKBID	172	160
ENSG00000243989	ACY1	9848	4993
ENSG00000042832	TG	63	12
ENSG00000096717	SIRT1	1042	883
ENSG00000046647	GEMIN8	764	500
ENSG00000240184	PCDHGC3	902	517
Homo_sapiens_newGene_1038	Homo_sapiens_newGene_1038	55	67
Homo_sapiens_newGene_1464	Homo_sapiens_newGene_1464	2	0
Homo_sapiens_newGene_1466	Homo_sapiens_newGene_1466	0	2
Homo_sapiens_newGene_1467	Homo_sapiens_newGene_1467	5	0
Homo_sapiens_newGene_1468	Homo_sapiens_newGene_1468	0	5
Homo_sapiens_newGene_5371	Homo_sapiens_newGene_5371	0	8
Homo_sapiens_newGene_5373	Homo_sapiens_newGene_5373	0	4
Homo_sapiens_newGene_5378	Homo_sapiens_newGene_5378	50	56
Homo_sapiens_newGene_5379	Homo_sapiens_newGene_5379	9	10
ENSG00000166959	MS4A8	3	0
ENSG00000127241	MASP1	0	0
ENSG00000127249	ATP13A4	0	0
ENSG00000283463	HSFX4	3	8
ENSG00000136425	CIB2	227	124
ENSG00000010322	NISCH	4786	3884
ENSG00000158195	WASF2	8838	6832
ENSG00000060642	PIGV	1390	1068
ENSG00000128652	HOXD3	0	0
ENSG00000128656	CHN1	2	0
ENSG00000128654	MTX2	1558	1066
ENSG00000128655	PDE11A	12	0
ENSG00000276289	KCNE1B	0	0
ENSG00000173542	MOB1B	1277	1441
ENSG00000157211	CDCP2	0	0
ENSG00000157212	PAXIP1	1878	2905
ENSG00000157214	STEAP2	21572	23404
ENSG00000204099	NEU4	34	7
ENSG00000122033	MTIF3	2542	1768
ENSG00000067141	NEO1	2337	1633
ENSG00000173548	SNX33	2365	1478
ENSG00000137486	ARRB1	2193	1790
ENSG00000174013	FBXO45	2209	2109
ENSG00000174015	SPERT	0	0
ENSG00000158445	KCNB1	14	10
ENSG00000174016	TENT5D	0	0
ENSG00000235118	FAM237A	0	0
ENSG00000044090	CUL7	3085	1807
ENSG00000279395	OR5L1	0	0
ENSG00000204323	SMIM5	92	59
ENSG00000254004	ZNF260	1110	1030
ENSG00000163705	FANCD2OS	0	5
ENSG00000130287	NCAN	5	0
ENSG00000272949	AC093668.2	0	140
ENSG00000130283	GDF1	36	47
ENSG00000135535	CD164	11095	8721
ENSG00000154743	TSEN2	950	960
ENSG00000185008	ROBO2	0	0
ENSG00000159714	ZDHHC1	13	13
ENSG00000159713	TPPP3	0	21
ENSG00000186047	DLEU7	5	0
Homo_sapiens_newGene_5170	Homo_sapiens_newGene_5170	5	0
ENSG00000121075	TBX4	15	0
ENSG00000186049	KRT73	95	20
ENSG00000121073	SLC35B1	3263	2106
ENSG00000171570	RAB4B-EGLN2	192	0
ENSG00000120306	CYSTM1	1155	746
ENSG00000171574	ZNF584	1018	613
ENSG00000111405	ENDOU	10	21
ENSG00000111404	RERGL	0	0
ENSG00000135502	SLC26A10	49	68
ENSG00000135503	ACVR1B	3186	2424
ENSG00000087128	TMPRSS11E	65	109
ENSG00000135506	OS9	8005	5303
ENSG00000041802	LSG1	3868	2841
ENSG00000273398	AC017083.3	14	4
ENSG00000174903	RAB1B	24146	11996
ENSG00000102763	VWA8	1121	975
ENSG00000102760	RGCC	26	37
ENSG00000198455	ZXDB	792	547
ENSG00000198453	ZNF568	352	268
ENSG00000109790	KLHL5	542	611
ENSG00000147488	ST18	0	0
ENSG00000109794	FAM149A	137	80
ENSG00000147485	PXDNL	0	0
ENSG00000147481	SNTG1	0	0
ENSG00000259384	GH1	0	0
ENSG00000068885	IFT80	884	1213
ENSG00000136856	SLC2A8	842	475
ENSG00000136854	STXBP1	1306	1396
ENSG00000132570	PCBD2	526	404
ENSG00000136859	ANGPTL2	0	3
ENSG00000285304	Z83844.3	3	60
ENSG00000065457	ADAT1	1490	1359
ENSG00000172081	MOB3A	3231	2253
ENSG00000172086	KRCC1	655	419
ENSG00000108774	RAB5C	12785	7348
ENSG00000078269	SYNJ2	192	235
ENSG00000108771	DHX58	569	394
ENSG00000146281	PM20D2	4	6
ENSG00000146282	RARS2	404	261
ENSG00000146285	SCML4	0	0
ENSG00000063854	HAGH	3003	1634
ENSG00000066379	ZNRD1	394	243
ENSG00000132394	EEFSEC	2085	1080
ENSG00000145390	USP53	539	728
ENSG00000145391	SETD7	8327	6514
ENSG00000133627	ACTR3B	839	751
ENSG00000138639	ARHGAP24	0	2
ENSG00000139946	PELI2	369	436
ENSG00000101442	ACTR5	629	496
ENSG00000101443	WFDC2	6	0
ENSG00000101440	ASIP	4	7
ENSG00000101441	CST4	12	0
ENSG00000101446	SPINT3	2	5
ENSG00000101447	FAM83D	4457	3351
ENSG00000115896	PLCL1	2	0
ENSG00000101445	PPP1R16B	0	7
ENSG00000145649	GZMA	0	0
ENSG00000101448	EPPIN	0	0
ENSG00000214063	TSPAN4	1438	1646
ENSG00000137812	KNL1	1283	1634
ENSG00000172339	ALG14	507	291
ENSG00000137814	HAUS2	1004	974
ENSG00000137815	RTF1	3234	2680
ENSG00000137817	PARP6	8	0
ENSG00000137818	RPLP1	27229	19571
ENSG00000137819	PAQR5	96	171
ENSG00000112320	SOBP	87	106
ENSG00000258052	AC025263.2	0	0
ENSG00000173068	BNC2	0	0
ENSG00000173065	FAM222B	1205	765
ENSG00000173064	HECTD4	3526	2933
ENSG00000138092	CENPO	1627	1653
ENSG00000138095	LRPPRC	6935	8073
ENSG00000267855	NDUFA7	3481	2359
ENSG00000054148	PHPT1	3298	2114
ENSG00000080618	CPB2	4	6
ENSG00000085224	ATRX	3106	3432
ENSG00000144119	C1QL2	0	0
ENSG00000144118	RALB	2048	1477
ENSG00000144115	THNSL2	2466	1298
ENSG00000100311	PDGFB	746	581
ENSG00000150433	TMEM218	751	610
ENSG00000100312	ACR	0	0
ENSG00000100314	CABP7	11	9
ENSG00000100316	RPL3	138113	95780
ENSG00000100319	ZMAT5	622	371
ENSG00000104679	R3HCC1	1681	1303
ENSG00000238227	TMEM250	2807	1815
ENSG00000156873	PHKG2	2530	1638
ENSG00000203783	PRR9	0	0
ENSG00000203780	FANK1	43	10
ENSG00000203786	KPRP	0	0
ENSG00000156876	SASS6	598	972
ENSG00000156875	MFSD14A	2666	2612
ENSG00000203785	SPRR2E	0	0
ENSG00000181371	OR5M8	0	0
ENSG00000182938	OTOP3	0	0
ENSG00000181374	CCL13	0	0
ENSG00000172687	ZNF738	275	262
ENSG00000181378	CFAP65	30	10
ENSG00000182931	WFDC10B	0	0
ENSG00000112812	PRSS16	489	479
ENSG00000182934	SRPRA	6834	5248
Homo_sapiens_newGene_2312	Homo_sapiens_newGene_2312	14	8
Homo_sapiens_newGene_2311	Homo_sapiens_newGene_2311	29	67
Homo_sapiens_newGene_2310	Homo_sapiens_newGene_2310	0	2
Homo_sapiens_newGene_2317	Homo_sapiens_newGene_2317	209	53
Homo_sapiens_newGene_2316	Homo_sapiens_newGene_2316	4	6
Homo_sapiens_newGene_2315	Homo_sapiens_newGene_2315	0	10
Homo_sapiens_newGene_2314	Homo_sapiens_newGene_2314	0	12
Homo_sapiens_newGene_2319	Homo_sapiens_newGene_2319	17	7
ENSG00000064195	DLX3	65	26
ENSG00000064199	SPA17	833	494
ENSG00000086758	HUWE1	23257	19129
ENSG00000044012	GUCA2B	0	0
ENSG00000109906	ZBTB16	2416	1641
ENSG00000175946	KLHL38	0	2
ENSG00000260851	AC010542.3	4	0
ENSG00000169660	HEXD	508	432
ENSG00000156299	TIAM1	18	37
ENSG00000156298	TSPAN7	32	51
ENSG00000168398	BDKRB2	43	73
ENSG00000168393	DTYMK	2158	1468
ENSG00000269533	AC003002.3	0	0
ENSG00000168397	ATG4B	2971	1990
ENSG00000168395	ING5	1877	1466
ENSG00000168394	TAP1	2904	2299
Homo_sapiens_newGene_1663	Homo_sapiens_newGene_1663	254	306
Homo_sapiens_newGene_1660	Homo_sapiens_newGene_1660	25	29
Homo_sapiens_newGene_729	Homo_sapiens_newGene_729	4	0
ENSG00000197826	CFAP299	0	0
Homo_sapiens_newGene_1664	Homo_sapiens_newGene_1664	327	441
Homo_sapiens_newGene_1665	Homo_sapiens_newGene_1665	0	6
ENSG00000228083	IFNA14	0	0
Homo_sapiens_newGene_1668	Homo_sapiens_newGene_1668	81	30
Homo_sapiens_newGene_726	Homo_sapiens_newGene_726	181	194
ENSG00000180423	HARBI1	363	212
Homo_sapiens_newGene_722	Homo_sapiens_newGene_722	18	7
ENSG00000103152	MPG	2024	1155
ENSG00000151470	C4orf33	360	248
ENSG00000123500	COL10A1	0	8
ENSG00000123505	AMD1	39495	37493
ENSG00000151475	SLC25A31	0	0
ENSG00000156127	BATF	0	9
ENSG00000153187	HNRNPU	21883	20092
ENSG00000013523	ANGEL1	2431	2028
ENSG00000123329	ARHGAP9	7	8
ENSG00000142515	KLK3	188441	57865
ENSG00000142511	GPR32	0	0
ENSG00000142513	ACP4	16	11
ENSG00000142512	SIGLEC10	15	6
ENSG00000068745	IP6K2	5943	4723
ENSG00000168539	CHRM1	155	159
ENSG00000168538	TRAPPC11	1716	1457
ENSG00000065717	TLE2	532	489
ENSG00000163704	PRRT3	376	208
ENSG00000184428	TOP1MT	954	777
ENSG00000163701	IL17RE	39	39
ENSG00000163703	CRELD1	2261	1379
ENSG00000167881	SRP68	6008	3658
ENSG00000055950	MRPL43	1894	1161
ENSG00000055957	ITIH1	0	0
ENSG00000055955	ITIH4	49	21
ENSG00000136840	ST6GALNAC4	1098	1079
Homo_sapiens_newGene_2684	Homo_sapiens_newGene_2684	82	50
ENSG00000263761	GDF2	0	0
ENSG00000125534	PPDPF	9555	5049
ENSG00000137216	TMEM63B	5854	2949
ENSG00000115137	DNAJC27	232	220
ENSG00000259040	BLOC1S5-TXNDC5	0	0
ENSG00000136848	DAB2IP	2742	2068
ENSG00000115138	POMC	0	0
ENSG00000051180	RAD51	847	879
ENSG00000205436	EXOC3L4	41	27
ENSG00000205439	KRTAP12-3	0	0
ENSG00000154845	PPP4R1	2462	1975
ENSG00000157456	CCNB2	3195	2879
ENSG00000166289	PLEKHF1	1377	768
ENSG00000157450	RNF111	1844	1623
ENSG00000108984	MAP2K6	180	370
ENSG00000165959	CLMN	1853	1310
ENSG00000149527	PLCH2	148	202
ENSG00000165953	SERPINA12	0	0
ENSG00000127990	SGCE	11	11
ENSG00000127993	RBM48	479	525
ENSG00000162078	ZG16B	4855	1347
ENSG00000127995	CASD1	810	970
ENSG00000162076	FLYWCH2	2483	1221
ENSG00000182111	ZNF716	9	3
ENSG00000166750	SLFN5	1194	1684
ENSG00000162073	PAQR4	2498	1357
ENSG00000157985	AGAP1	977	754
ENSG00000254245	PCDHGA3	0	2
ENSG00000280789	PAGR1	2533	1873
ENSG00000165480	SKA3	1629	2137
ENSG00000165487	MICU2	4683	4394
ENSG00000178235	SLITRK1	0	0
ENSG00000178234	GALNT11	3168	2426
ENSG00000178233	TMEM151B	10	14
Homo_sapiens_newGene_4433	Homo_sapiens_newGene_4433	14	6
Homo_sapiens_newGene_4434	Homo_sapiens_newGene_4434	0	7
Homo_sapiens_newGene_4435	Homo_sapiens_newGene_4435	148	35
Homo_sapiens_newGene_4436	Homo_sapiens_newGene_4436	10	5
Homo_sapiens_newGene_4437	Homo_sapiens_newGene_4437	130	12
ENSG00000206013	IFITM5	0	0
ENSG00000005381	MPO	0	0
ENSG00000154188	ANGPT1	0	0
ENSG00000158604	TMED4	5223	3683
ENSG00000256797	KLRF2	0	0
ENSG00000009724	MASP2	95	124
ENSG00000185467	KPNA7	18	0
ENSG00000186652	PRG2	0	0
ENSG00000101161	PRPF6	7218	4796
ENSG00000101160	CTSZ	4411	2758
ENSG00000101162	TUBB1	8	7
ENSG00000170027	YWHAG	25342	20952
ENSG00000171777	RASGRP4	0	0
ENSG00000171773	NXNL1	0	0
ENSG00000171772	SYCE1	0	0
ENSG00000175213	ZNF408	651	417
ENSG00000175215	CTDSP2	3643	3754
ENSG00000175216	CKAP5	9350	9855
ENSG00000179546	HTR1D	0	0
ENSG00000179542	SLITRK4	0	0
ENSG00000170790	OR10A2	8	0
ENSG00000170791	CHCHD7	945	735
ENSG00000196693	ZNF33B	958	1129
ENSG00000124313	IQSEC2	1123	801
ENSG00000197124	ZNF682	397	509
ENSG00000197125	OR8B8	0	0
ENSG00000197122	SRC	3426	2007
ENSG00000197123	ZNF679	0	0
ENSG00000197121	PGAP1	140	205
ENSG00000161835	GRASP	59	24
ENSG00000197128	ZNF772	1141	938
ENSG00000006125	AP2B1	19508	13506
ENSG00000121898	CPXM2	0	7
ENSG00000121897	LIAS	580	553
ENSG00000121895	TMEM156	0	0
ENSG00000006128	TAC1	0	0
ENSG00000121892	PDS5A	3065	3472
ENSG00000203995	ZYG11A	70	82
ENSG00000198695	MT-ND6	34180	29132
ENSG00000198691	ABCA4	40	8
ENSG00000198690	FAN1	3163	2708
ENSG00000198692	EIF1AY	853	923
ENSG00000072501	SMC1A	9231	9660
ENSG00000176746	MAGEB6	2	6
ENSG00000176742	OR51V1	0	0
ENSG00000284895	AC119676.1	1	0
ENSG00000176749	CDK5R1	433	487
ENSG00000163382	NAXE	7711	4430
ENSG00000176290	OR4K3	0	0
ENSG00000176293	ZNF135	19	17
ENSG00000176294	OR4N2	0	0
ENSG00000176299	OR4M1	0	0
ENSG00000204501	PRAMEF15	0	0
ENSG00000204505	PRAMEF9	1	0
ENSG00000178795	GDPD4	0	0
ENSG00000092621	PHGDH	11427	10981
ENSG00000268916	CSAG3	1166	1105
ENSG00000139645	ANKRD52	3435	3239
ENSG00000136383	ALPK3	1512	703
ENSG00000136381	IREB2	4505	4398
ENSG00000132801	ZSWIM3	312	218
ENSG00000141579	ZNF750	0	4
ENSG00000141576	RNF157	1910	1436
ENSG00000141577	CEP131	1449	1462
ENSG00000141574	SECTM1	1632	834
ENSG00000141570	CBX8	1382	1112
ENSG00000172538	FAM170B	0	0
ENSG00000172530	BANP	1167	660
ENSG00000172531	PPP1CA	6057	3951
ENSG00000172534	HCFC1	6715	5043
ENSG00000173662	TAS1R1	115	49
ENSG00000173660	UQCRH	10827	8115
ENSG00000147804	SLC39A4	1235	939
ENSG00000162910	MRPL55	1871	1067
ENSG00000122203	KIAA1191	5757	4420
ENSG00000113303	BTNL8	6	0
ENSG00000113300	CNOT6	3436	3233
ENSG00000073282	TP63	2	3
ENSG00000106443	PHF14	1713	1703
ENSG00000089737	DDX24	14383	9712
ENSG00000070886	EPHA8	14	11
ENSG00000070882	OSBPL3	636	648
ENSG00000270249	AC093668.1	0	0
ENSG00000224578	HNRNPA1P48	335	345
ENSG00000137522	RNF121	1436	955
ENSG00000163993	S100P	3275	839
ENSG00000145982	FARS2	582	423
ENSG00000175336	APOF	137	31
ENSG00000110651	CD81	11534	8767
ENSG00000144057	ST6GAL2	3	0
ENSG00000275740	AC091959.3	16	40
ENSG00000117153	KLHL12	3634	3300
ENSG00000117152	RGS4	151	8
ENSG00000117151	CTBS	1966	1279
ENSG00000117155	SSX2IP	3088	3331
ENSG00000117154	IGSF21	65	0
ENSG00000171984	SHLD1	142	62
ENSG00000171987	C11orf40	0	0
Homo_sapiens_newGene_529	Homo_sapiens_newGene_529	823	1184
Homo_sapiens_newGene_528	Homo_sapiens_newGene_528	124	50
Homo_sapiens_newGene_527	Homo_sapiens_newGene_527	12	0
Homo_sapiens_newGene_526	Homo_sapiens_newGene_526	52	34
Homo_sapiens_newGene_525	Homo_sapiens_newGene_525	63	50
ENSG00000171988	JMJD1C	1135	2088
ENSG00000171989	LDHAL6B	0	0
Homo_sapiens_newGene_521	Homo_sapiens_newGene_521	0	14
ENSG00000103319	EEF2K	3483	2299
ENSG00000103310	ZP2	0	0
ENSG00000103313	MEFV	3	5
ENSG00000103316	CRYM	232	47
ENSG00000083812	ZNF324	587	401
ENSG00000083814	ZNF671	369	261
ENSG00000083817	ZNF416	228	199
ENSG00000102048	ASB9	31	34
ENSG00000269881	AC004754.1	199	96
ENSG00000175155	YPEL2	864	699
Homo_sapiens_newGene_295	Homo_sapiens_newGene_295	0	4
ENSG00000139350	NEDD1	1325	2067
Homo_sapiens_newGene_297	Homo_sapiens_newGene_297	28	5
ENSG00000139352	ASCL1	2	0
ENSG00000139354	GAS2L3	381	587
Homo_sapiens_newGene_293	Homo_sapiens_newGene_293	114	148
ENSG00000131165	CHMP1A	5786	3531
Homo_sapiens_newGene_299	Homo_sapiens_newGene_299	34	27
ENSG00000064607	SUGP2	7192	6143
ENSG00000064601	CTSA	1796	1166
ENSG00000143919	CAMKMT	166	95
ENSG00000102595	UGGT2	811	671
ENSG00000111218	PRMT8	0	0
ENSG00000180745	CLRN3	0	0
ENSG00000111215	PRR4	5	0
ENSG00000142065	ZFP14	161	154
ENSG00000188517	COL25A1	0	3
ENSG00000183684	ALYREF	3473	2712
ENSG00000196139	AKR1C3	57	15
ENSG00000109610	SOD3	354	165
ENSG00000109618	SEPSECS	749	616
ENSG00000118271	TTR	165	157
ENSG00000118276	B4GALT6	193	224
ENSG00000149328	GLB1L2	2613	2465
ENSG00000141744	PNMT	0	0
ENSG00000219626	FAM228B	75	31
ENSG00000137821	LRRC49	329	333
ENSG00000214456	PLIN5	8	21
ENSG00000105063	PPP6R1	4686	2889
ENSG00000070413	DGCR2	5476	3822
Homo_sapiens_newGene_3246	Homo_sapiens_newGene_3246	150	160
Homo_sapiens_newGene_3247	Homo_sapiens_newGene_3247	6	6
ENSG00000152910	CNTNAP4	197	126
ENSG00000175482	POLD4	2658	1381
Homo_sapiens_newGene_3244	Homo_sapiens_newGene_3244	17	15
ENSG00000146360	GPR6	0	0
ENSG00000127511	SIN3B	3566	2688
ENSG00000133477	FAM83F	5288	3706
ENSG00000133475	GGT2	33	18
ENSG00000187510	PLEKHG7	11	40
ENSG00000164512	ANKRD55	0	0
ENSG00000172273	HINFP	867	522
ENSG00000172270	BSG	32615	19091
ENSG00000118898	PPL	1026	737
ENSG00000118894	EEF2KMT	1171	904
ENSG00000186377	CYP4X1	4	8
ENSG00000186376	ZNF75D	926	568
ENSG00000166819	PLIN1	88	18
ENSG00000115446	UNC50	939	696
ENSG00000113845	TIMMDC1	8257	5629
ENSG00000108255	CRYBA1	0	6
ENSG00000108256	NUFIP2	6197	6632
ENSG00000104731	KLHDC4	2045	1684
ENSG00000104738	MCM4	8442	10201
Homo_sapiens_newGene_2919	Homo_sapiens_newGene_2919	217	84
ENSG00000196455	PIK3R4	2130	2416
ENSG00000196456	ZNF775	150	303
ENSG00000125207	PIWIL1	0	0
ENSG00000196453	ZNF777	1422	1052
ENSG00000196459	TRAPPC2	425	304
ENSG00000196458	ZNF605	1067	1290
ENSG00000197324	LRP10	4303	2698
ENSG00000104880	ARHGEF18	3420	2253
ENSG00000104883	PEX11G	439	254
ENSG00000124155	PIGT	4237	2751
ENSG00000197321	SVIL	145	272
ENSG00000124157	SEMG2	14	0
ENSG00000104886	PLEKHJ1	4678	2477
ENSG00000124159	MATN4	6	13
ENSG00000104888	SLC17A7	9	29
ENSG00000197329	PELI1	283	296
ENSG00000169836	TACR3	0	0
ENSG00000283977	AC084337.2	0	1
ENSG00000140030	GPR65	5	2
ENSG00000019144	PHLDB1	1050	1082
ENSG00000076513	ANKRD13A	2767	2905
ENSG00000185055	EFCAB10	14	14
ENSG00000185056	C5orf47	0	9
ENSG00000107282	APBA1	67	47
ENSG00000185053	SGCZ	0	0
ENSG00000185052	SLC24A3	9	16
ENSG00000218823	PAPOLB	0	0
ENSG00000152284	TCF7L1	0	26
ENSG00000106771	TMEM245	4354	4361
ENSG00000106772	PRUNE2	26707	22959
ENSG00000103056	SMPD3	181	199
ENSG00000151532	VTI1A	724	672
ENSG00000103051	COG4	5350	3207
ENSG00000076716	GPC4	469	374
Homo_sapiens_newGene_888	Homo_sapiens_newGene_888	2	0
Homo_sapiens_newGene_889	Homo_sapiens_newGene_889	23	26
ENSG00000179242	CDH4	31	14
Homo_sapiens_newGene_880	Homo_sapiens_newGene_880	1038	2575
ENSG00000152133	GPATCH11	502	535
Homo_sapiens_newGene_882	Homo_sapiens_newGene_882	205	188
Homo_sapiens_newGene_883	Homo_sapiens_newGene_883	175	235
ENSG00000152137	HSPB8	826	657
Homo_sapiens_newGene_886	Homo_sapiens_newGene_886	95	50
Homo_sapiens_newGene_887	Homo_sapiens_newGene_887	2946	2682
Homo_sapiens_newGene_2502	Homo_sapiens_newGene_2502	25	28
Homo_sapiens_newGene_2503	Homo_sapiens_newGene_2503	90	115
ENSG00000102908	NFAT5	2528	3512
Homo_sapiens_newGene_2501	Homo_sapiens_newGene_2501	110	210
Homo_sapiens_newGene_2504	Homo_sapiens_newGene_2504	186	220
Homo_sapiens_newGene_2505	Homo_sapiens_newGene_2505	0	4
ENSG00000106483	SFRP4	2	0
ENSG00000102900	NUP93	6030	4215
ENSG00000102901	CENPT	1622	1479
ENSG00000102904	TSNAXIP1	51	53
ENSG00000106484	MEST	2266	3455
ENSG00000018236	CNTN1	0	0
Homo_sapiens_newGene_4219	Homo_sapiens_newGene_4219	38	23
Homo_sapiens_newGene_4210	Homo_sapiens_newGene_4210	4	7
Homo_sapiens_newGene_4211	Homo_sapiens_newGene_4211	0	9
Homo_sapiens_newGene_4212	Homo_sapiens_newGene_4212	6	0
Homo_sapiens_newGene_4213	Homo_sapiens_newGene_4213	0	4
Homo_sapiens_newGene_4215	Homo_sapiens_newGene_4215	24	0
Homo_sapiens_newGene_4216	Homo_sapiens_newGene_4216	8	7
Homo_sapiens_newGene_4217	Homo_sapiens_newGene_4217	9	7
ENSG00000178802	MPI	8863	4918
ENSG00000143079	CTTNBP2NL	981	1241
ENSG00000178804	H1FOO	0	0
ENSG00000266265	KLF14	10	3
ENSG00000251369	ZNF550	472	529
ENSG00000178809	TRIM73	126	167
ENSG00000092020	PPP2R3C	688	867
ENSG00000185942	NKAIN3	0	0
ENSG00000185940	KRTAP5-5	1	3
ENSG00000185947	ZNF267	414	661
ENSG00000185946	RNPC3	260	274
ENSG00000204628	RACK1	51788	37755
ENSG00000204624	DISP3	23	11
ENSG00000114450	GNB4	5758	3246
ENSG00000114455	HHLA2	0	0
ENSG00000204193	TXNDC8	0	0
ENSG00000204195	AWAT1	0	0
ENSG00000162300	ZFPL1	1570	942
Homo_sapiens_newGene_1368	Homo_sapiens_newGene_1368	350	326
Homo_sapiens_newGene_1363	Homo_sapiens_newGene_1363	16	0
Homo_sapiens_newGene_1367	Homo_sapiens_newGene_1367	0	6
ENSG00000142303	ADAMTS10	0	0
ENSG00000233802	TRIM49D2	1533	728
ENSG00000233803	TSPY4	0	0
Homo_sapiens_newGene_3293	Homo_sapiens_newGene_3293	417	300
Homo_sapiens_newGene_3292	Homo_sapiens_newGene_3292	426	297
Homo_sapiens_newGene_3295	Homo_sapiens_newGene_3295	22	35
Homo_sapiens_newGene_3294	Homo_sapiens_newGene_3294	101	110
Homo_sapiens_newGene_3297	Homo_sapiens_newGene_3297	4	0
Homo_sapiens_newGene_3296	Homo_sapiens_newGene_3296	13	18
Homo_sapiens_newGene_3299	Homo_sapiens_newGene_3299	3	2
Homo_sapiens_newGene_3298	Homo_sapiens_newGene_3298	22	33
ENSG00000183479	TREX2	328	55
ENSG00000163519	TRAT1	0	0
ENSG00000183475	ASB7	998	906
ENSG00000183474	GTF2H2C	5908	3853
ENSG00000163516	ANKZF1	3310	1761
ENSG00000163517	HDAC11	1353	894
ENSG00000163510	CWC22	690	781
ENSG00000283199	C13orf46	314	191
ENSG00000163513	TGFBR2	89	31
ENSG00000205572	SERF1B	1196	704
ENSG00000205571	SMN2	2265	1138
ENSG00000187545	PRAMEF10	0	0
ENSG00000127540	UQCR11	5792	3355
ENSG00000106070	GRB10	2950	3917
ENSG00000143199	ADCY10	15	18
ENSG00000156234	CXCL13	10	0
ENSG00000125945	ZNF436	468	317
ENSG00000125944	HNRNPR	6065	5642
ENSG00000090316	MAEA	4091	2800
ENSG00000278272	HIST1H3C	0	0
ENSG00000106078	COBL	1407	1068
ENSG00000008394	MGST1	7520	6507
ENSG00000130414	NDUFA10	3681	2920
ENSG00000130413	STK33	532	676
ENSG00000050628	PTGER3	0	17
ENSG00000164898	FMC1	1452	1115
ENSG00000164896	FASTK	5817	4183
ENSG00000164897	TMUB1	2314	1676
ENSG00000164893	SLC7A13	3	2
ENSG00000044446	PHKA2	1428	1027
ENSG00000155622	XAGE2	0	4
ENSG00000155621	C9orf85	315	271
ENSG00000182704	TSKU	3057	1537
ENSG00000182700	IGIP	279	304
ENSG00000155629	PIK3AP1	1054	978
ENSG00000186638	KIF24	636	832
ENSG00000011332	DPF1	225	251
ENSG00000186635	ARAP1	3766	2657
ENSG00000170615	SLC26A5	0	3
ENSG00000170613	FAM71B	0	0
ENSG00000196159	FAT4	9	0
ENSG00000196154	S100A4	43	37
ENSG00000196155	PLEKHG4	2344	1814
ENSG00000196156	KRTAP4-3	0	0
ENSG00000196150	ZNF250	251	245
ENSG00000196151	WDSUB1	160	143
ENSG00000196152	ZNF79	256	255
ENSG00000128340	RAC2	7	27
ENSG00000128342	LIF	344	251
ENSG00000128346	C22orf23	385	298
ENSG00000120594	PLXDC2	1138	480
ENSG00000104881	PPP1R13L	433	224
ENSG00000175398	OR10P1	0	0
ENSG00000175395	ZNF25	241	206
ENSG00000175390	EIF3F	7249	5494
ENSG00000198088	NUP62CL	241	283
ENSG00000198089	SFI1	871	895
ENSG00000096006	CRISP3	192	364
ENSG00000134882	UBAC2	3211	2091
ENSG00000198087	CD2AP	5225	5324
ENSG00000198081	ZBTB14	587	559
ENSG00000134884	ARGLU1	1544	1496
ENSG00000198083	KRTAP9-9	0	0
Homo_sapiens_newGene_2008	Homo_sapiens_newGene_2008	52	49
ENSG00000204444	APOM	28	30
ENSG00000198336	MYL4	0	0
ENSG00000146109	ABT1	1513	980
ENSG00000198331	HYLS1	396	296
Homo_sapiens_newGene_2002	Homo_sapiens_newGene_2002	56	70
Homo_sapiens_newGene_2001	Homo_sapiens_newGene_2001	2	4
ENSG00000276547	PCDHGB5	72	41
ENSG00000160796	NBEAL2	4011	3932
ENSG00000160791	CCR5	0	0
ENSG00000160799	CCDC12	1357	1069
ENSG00000167220	HDHD2	2478	1777
ENSG00000168040	FADD	2183	1126
ENSG00000249861	LGALS16	0	0
ENSG00000249860	MTRNR2L5	0	0
ENSG00000176155	CCDC57	2053	1732
ENSG00000176153	GPX2	100	36
ENSG00000146166	LGSN	0	0
ENSG00000036473	OTC	0	0
ENSG00000132109	TRIM21	729	609
ENSG00000133275	CSNK1G2	5129	3507
ENSG00000148300	REXO4	2233	1558
ENSG00000188488	SERPINA5	16	4
ENSG00000275163	AC117457.1	0	0
ENSG00000148308	GTF3C5	3214	2490
ENSG00000095066	HOOK2	3838	2645
ENSG00000135823	STX6	1761	1412
ENSG00000135821	GLUL	11903	7904
ENSG00000135824	RGS8	5	0
ENSG00000135829	DHX9	10850	9517
ENSG00000135828	RNASEL	338	298
ENSG00000162761	LMX1A	11	4
ENSG00000083520	DIS3	609	698
ENSG00000249240	AC069368.1	0	0
ENSG00000249242	TMEM150C	0	0
ENSG00000162769	FLVCR1	1484	1533
ENSG00000241476	SSX2	0	3
ENSG00000112796	ENPP5	453	381
ENSG00000173253	DMRT2	20	25
ENSG00000173250	GPR151	0	0
ENSG00000173258	ZNF483	126	138
ENSG00000116161	CACYBP	5200	4708
ENSG00000258973	AL096870.1	4	0
ENSG00000271092	TMEM56-RWDD3	0	35
ENSG00000021776	AQR	3022	2618
ENSG00000272674	PCDHB16	2	0
ENSG00000271321	CTAGE6	5	3
ENSG00000130997	POLN	51	65
ENSG00000236737	GAGE12B	0	0
ENSG00000232434	AJM1	971	591
ENSG00000174705	SH3PXD2B	1452	1499
ENSG00000234776	C11orf94	10	6
ENSG00000117691	NENF	512	377
ENSG00000113532	ST8SIA4	10	15
ENSG00000117697	NSL1	1628	1533
ENSG00000145536	ADAMTS16	2	0
ENSG00000170935	NCBP2L	28	10
ENSG00000086544	ITPKC	1253	708
ENSG00000076067	RBMS2	514	670
ENSG00000086548	CEACAM6	23	23
ENSG00000167283	ATP5MG	6122	3923
ENSG00000039600	SOX30	0	0
ENSG00000273259	AL049839.2	0	13
ENSG00000156427	FGF18	15	5
ENSG00000012779	ALOX5	40	70
Homo_sapiens_newGene_311	Homo_sapiens_newGene_311	70	58
Homo_sapiens_newGene_312	Homo_sapiens_newGene_312	9	18
Homo_sapiens_newGene_313	Homo_sapiens_newGene_313	12	6
Homo_sapiens_newGene_314	Homo_sapiens_newGene_314	302	223
Homo_sapiens_newGene_316	Homo_sapiens_newGene_316	18	15
Homo_sapiens_newGene_317	Homo_sapiens_newGene_317	5	12
Homo_sapiens_newGene_318	Homo_sapiens_newGene_318	27	44
ENSG00000143278	F13B	0	0
ENSG00000156395	SORCS3	0	0
ENSG00000156398	SFXN2	3327	1955
ENSG00000275954	TBC1D3F	3	0
ENSG00000064835	POU1F1	0	0
ENSG00000176834	VSIG10	1373	1170
ENSG00000181626	ANKRD62	16	12
ENSG00000181625	SLX1B	390	311
ENSG00000110375	UPK2	12	9
ENSG00000134697	GNL2	4260	3829
ENSG00000269964	MEI4	0	0
ENSG00000134690	CDCA8	2672	1899
ENSG00000168743	NPNT	20	117
ENSG00000134698	AGO4	1957	1626
ENSG00000108861	DUSP3	5188	4112
ENSG00000215203	GRXCR1	0	0
ENSG00000143891	GALM	7	21
ENSG00000071246	VASH1	437	361
ENSG00000071242	RPS6KA2	1809	1375
ENSG00000071243	ING3	396	508
ENSG00000102401	ARMCX3	2417	2026
ENSG00000105926	MPP6	1098	1207
ENSG00000105929	ATP6V0A4	63	48
ENSG00000105928	GSDME	154	200
ENSG00000132669	RIN2	238	398
ENSG00000132664	POLR3F	666	572
ENSG00000132661	NXT1	406	261
ENSG00000119596	YLPM1	3319	3047
ENSG00000156282	CLDN17	0	0
ENSG00000119599	DCAF4	708	516
ENSG00000139679	LPAR6	229	173
ENSG00000148841	ITPRIP	698	645
ENSG00000148840	PPRC1	2241	2152
ENSG00000148843	PDCD11	6144	4907
ENSG00000148842	CNNM2	1189	1473
ENSG00000187701	OR2T27	0	0
ENSG00000148848	ADAM12	27	32
ENSG00000139675	HNRNPA1L2	140	183
ENSG00000162624	LHX8	0	0
ENSG00000162627	SNX7	764	562
ENSG00000162621	LRRC53	0	0
ENSG00000162620	LRRIQ3	8	0
ENSG00000162623	TYW3	1710	1738
ENSG00000188706	ZDHHC9	6505	3229
ENSG00000188707	ZBED6CL	157	136
ENSG00000185634	SHC4	42	19
ENSG00000165076	PRSS37	0	0
ENSG00000165071	TMEM71	3	2
ENSG00000185630	PBX1	130	240
ENSG00000185633	NDUFA4L2	339	150
ENSG00000165072	MAMDC2	0	5
ENSG00000165078	CPA6	0	0
ENSG00000101353	MROH8	7	8
ENSG00000169903	TM4SF4	0	0
ENSG00000169902	TPST1	518	493
ENSG00000169905	TOR1AIP2	3445	2964
ENSG00000169906	S100G	0	0
ENSG00000169908	TM4SF1	2950	2345
ENSG00000089902	RCOR1	2622	2105
ENSG00000180287	PLD5	0	0
ENSG00000112619	PRPH2	0	3
ENSG00000152894	PTPRK	452	310
ENSG00000228075	BOD1L2	0	0
ENSG00000138780	GSTCD	626	743
ENSG00000138785	INTS12	833	706
ENSG00000014164	ZC3H3	966	616
ENSG00000258691	AL355102.2	2	0
ENSG00000154803	FLCN	1868	2067
ENSG00000196792	STRN3	1900	1628
ENSG00000196793	ZNF239	670	677
ENSG00000164304	CAGE1	7	7
ENSG00000164305	CASP3	1346	1351
ENSG00000164306	PRIMPOL	519	536
ENSG00000164307	ERAP1	1086	898
ENSG00000164300	SERINC5	21709	12763
Homo_sapiens_newGene_1659	Homo_sapiens_newGene_1659	0	2
ENSG00000164303	ENPP6	0	0
ENSG00000164308	ERAP2	81	140
ENSG00000164309	CMYA5	10	9
ENSG00000100401	RANGAP1	14722	8831
ENSG00000100403	ZC3H7B	7066	3609
ENSG00000104381	GDAP1	766	846
ENSG00000212899	KRTAP3-3	0	0
ENSG00000104388	RAB2A	5674	3477
Homo_sapiens_newGene_4809	Homo_sapiens_newGene_4809	130	54
Homo_sapiens_newGene_4808	Homo_sapiens_newGene_4808	21	18
Homo_sapiens_newGene_4805	Homo_sapiens_newGene_4805	51	10
Homo_sapiens_newGene_4804	Homo_sapiens_newGene_4804	1032	1429
Homo_sapiens_newGene_4807	Homo_sapiens_newGene_4807	78	40
Homo_sapiens_newGene_4806	Homo_sapiens_newGene_4806	10	0
Homo_sapiens_newGene_4801	Homo_sapiens_newGene_4801	194	106
Homo_sapiens_newGene_4800	Homo_sapiens_newGene_4800	23	10
Homo_sapiens_newGene_4803	Homo_sapiens_newGene_4803	432	362
ENSG00000125430	HS3ST3B1	33	30
ENSG00000125434	SLC25A35	1112	761
ENSG00000203896	LIME1	31	49
ENSG00000182628	SKA2	1288	1197
ENSG00000182621	PLCB1	206	194
ENSG00000256349	AP002748.4	0	0
ENSG00000254852	NPIPA2	57	90
ENSG00000007402	CACNA2D2	239	175
ENSG00000254858	MPV17L2	1563	1160
ENSG00000104967	NOVA2	0	17
ENSG00000104964	AES	11454	6486
ENSG00000104960	PTOV1	3930	2386
ENSG00000054523	KIF1B	7201	6696
ENSG00000239264	TXNDC5	8761	6876
Homo_sapiens_newGene_5042	Homo_sapiens_newGene_5042	2	2
Homo_sapiens_newGene_5043	Homo_sapiens_newGene_5043	91	73
Homo_sapiens_newGene_5041	Homo_sapiens_newGene_5041	11	33
ENSG00000106524	ANKMY2	353	331
ENSG00000155868	MED7	570	493
Homo_sapiens_newGene_5044	Homo_sapiens_newGene_5044	114	32
Homo_sapiens_newGene_5048	Homo_sapiens_newGene_5048	57	138
ENSG00000008988	RPS20	20164	13584
ENSG00000180919	OR56B4	0	0
ENSG00000180917	CMTR2	1555	1576
ENSG00000180914	OXTR	45	97
Homo_sapiens_newGene_1972	Homo_sapiens_newGene_1972	0	6
Homo_sapiens_newGene_1970	Homo_sapiens_newGene_1970	71	52
Homo_sapiens_newGene_1976	Homo_sapiens_newGene_1976	181	167
Homo_sapiens_newGene_1977	Homo_sapiens_newGene_1977	492	375
Homo_sapiens_newGene_1975	Homo_sapiens_newGene_1975	4	0
Homo_sapiens_newGene_1978	Homo_sapiens_newGene_1978	3391	2763
Homo_sapiens_newGene_1979	Homo_sapiens_newGene_1979	2	2
ENSG00000124479	NDP	7	10
Homo_sapiens_newGene_2775	Homo_sapiens_newGene_2775	0	6
Homo_sapiens_newGene_2777	Homo_sapiens_newGene_2777	123	80
Homo_sapiens_newGene_2776	Homo_sapiens_newGene_2776	148	93
Homo_sapiens_newGene_2771	Homo_sapiens_newGene_2771	8	2
Homo_sapiens_newGene_2770	Homo_sapiens_newGene_2770	6	2
Homo_sapiens_newGene_2773	Homo_sapiens_newGene_2773	14	3
Homo_sapiens_newGene_2772	Homo_sapiens_newGene_2772	3	2
Homo_sapiens_newGene_2779	Homo_sapiens_newGene_2779	33	66
Homo_sapiens_newGene_2778	Homo_sapiens_newGene_2778	0	5
ENSG00000012983	MAP4K5	1079	1199
ENSG00000152076	CCDC74B	26	18
ENSG00000169174	PCSK9	12	14
ENSG00000213316	LTC4S	25	7
ENSG00000156983	BRPF1	1163	1089
ENSG00000037474	NSUN2	8465	6453
ENSG00000095261	PSMD5	1934	1486
ENSG00000123297	TSFM	2590	2034
ENSG00000091947	TMEM101	970	638
Homo_sapiens_newGene_4395	Homo_sapiens_newGene_4395	236	165
Homo_sapiens_newGene_4394	Homo_sapiens_newGene_4394	11	24
Homo_sapiens_newGene_4391	Homo_sapiens_newGene_4391	317	229
Homo_sapiens_newGene_4399	Homo_sapiens_newGene_4399	42	10
Homo_sapiens_newGene_4398	Homo_sapiens_newGene_4398	880	510
Homo_sapiens_newGene_4028	Homo_sapiens_newGene_4028	110	104
ENSG00000047597	XK	0	0
Homo_sapiens_newGene_4023	Homo_sapiens_newGene_4023	4	11
Homo_sapiens_newGene_4022	Homo_sapiens_newGene_4022	123	103
Homo_sapiens_newGene_4020	Homo_sapiens_newGene_4020	135	61
Homo_sapiens_newGene_4027	Homo_sapiens_newGene_4027	14	21
ENSG00000128965	CHAC1	633	362
Homo_sapiens_newGene_4025	Homo_sapiens_newGene_4025	5	17
ENSG00000157168	NRG1	0	0
ENSG00000123124	WWP1	4286	3432
ENSG00000113140	SPARC	109	86
ENSG00000184113	CLDN5	35	18
ENSG00000184110	EIF3C	5025	4013
ENSG00000163239	TDRD10	0	3
ENSG00000168229	PTGDR	0	0
ENSG00000168228	ZCCHC4	297	242
ENSG00000163235	TGFA	245	173
ENSG00000166049	PASD1	0	0
ENSG00000162545	CAMK2N1	829	506
ENSG00000166046	TCP11L2	300	181
ENSG00000162542	TMCO4	1467	851
ENSG00000162543	UBXN10	0	0
ENSG00000284609	OR8B3	0	0
ENSG00000204010	IFIT1B	0	0
ENSG00000204019	CT83	0	0
ENSG00000146839	ZAN	0	4
ENSG00000184434	LRRC19	5	6
ENSG00000254087	LYN	966	1103
ENSG00000283654	LMLN2	0	0
ENSG00000158113	LRRC43	0	0
Homo_sapiens_newGene_3558	Homo_sapiens_newGene_3558	5	0
ENSG00000137776	SLTM	3336	3521
ENSG00000137770	CTDSPL2	1251	2166
Homo_sapiens_newGene_3553	Homo_sapiens_newGene_3553	69	32
Homo_sapiens_newGene_3550	Homo_sapiens_newGene_3550	8	0
Homo_sapiens_newGene_3557	Homo_sapiens_newGene_3557	6	6
Homo_sapiens_newGene_3554	Homo_sapiens_newGene_3554	16	7
Homo_sapiens_newGene_3555	Homo_sapiens_newGene_3555	17	0
ENSG00000130204	TOMM40	2976	2211
ENSG00000130202	NECTIN2	1735	1317
ENSG00000130203	APOE	9	8
ENSG00000011275	RNF216	1900	1520
ENSG00000157837	SPPL3	1323	1129
ENSG00000130208	APOC1	8	15
ENSG00000157833	GAREM2	242	326
ENSG00000168522	FNTA	2611	2339
ENSG00000165533	TTC8	1893	1464
ENSG00000161091	MFSD12	2864	1849
ENSG00000171476	HOPX	21	17
ENSG00000205057	CLLU1OS	4	0
ENSG00000121381	TAS2R9	0	0
ENSG00000121380	BCL2L14	60	81
ENSG00000178381	ZFAND2A	705	328
ENSG00000042429	MED17	1963	1636
ENSG00000178385	PLEKHM3	784	612
ENSG00000178386	ZNF223	139	149
ENSG00000171867	PRNP	2269	2050
ENSG00000171865	RNASEH1	1292	1092
ENSG00000171864	PRND	0	0
ENSG00000171863	RPS7	18069	12823
ENSG00000171862	PTEN	1386	1390
ENSG00000171861	MRM3	1286	878
ENSG00000171860	C3AR1	4	0
ENSG00000041880	PARP3	1103	507
ENSG00000174982	OR4S2	0	0
ENSG00000174989	FBXW8	981	944
ENSG00000134453	RBM17	2651	2406
ENSG00000134452	FBH1	3495	2545
Homo_sapiens_newGene_5289	Homo_sapiens_newGene_5289	2813	2414
ENSG00000124802	EEF1E1	1761	1384
ENSG00000161328	LRRC56	267	169
ENSG00000160058	BSDC1	5258	3307
ENSG00000160055	TMEM234	434	287
ENSG00000243317	STMP1	1404	1764
ENSG00000215045	GRID2IP	162	102
ENSG00000160050	CCDC28B	421	442
ENSG00000160051	IQCC	362	251
ENSG00000215041	NEURL4	3339	2660
ENSG00000042286	AIFM2	108	69
ENSG00000285385	AC098582.1	0	0
ENSG00000285382	FO393400.1	7	0
ENSG00000175581	MRPL48	1271	976
ENSG00000175582	RAB6A	6543	4843
ENSG00000036530	CYP46A1	40	48
ENSG00000177984	LCN15	0	0
ENSG00000065989	PDE4A	186	276
ENSG00000177981	ASB8	1212	992
ENSG00000177989	ODF3B	218	138
ENSG00000175634	RPS6KB2	6011	2889
ENSG00000135324	MRAP2	2	0
ENSG00000147400	CETN2	1448	985
ENSG00000147403	RPL10	26256	17952
ENSG00000147408	CSGALNACT1	903	398
ENSG00000131668	BARX1	29	19
ENSG00000213265	TSGA13	7	2
ENSG00000221977	OR4E2	0	0
ENSG00000003137	CYP26B1	16	24
ENSG00000221970	OR2A1	2	10
ENSG00000248099	INSL3	0	0
ENSG00000132313	MRPL35	1181	1201
ENSG00000221978	CCNL2	3160	3479
ENSG00000237763	AMY1A	0	0
ENSG00000177673	TEX44	4	0
ENSG00000177674	AGTRAP	6481	3656
ENSG00000177675	CD163L1	405	194
ENSG00000237765	FAM200B	552	455
ENSG00000177679	SRRM3	366	461
ENSG00000272196	HIST2H2AA4	4736	1610
ENSG00000172009	THOP1	9600	6447
ENSG00000172000	ZNF556	10	0
ENSG00000172005	MAL	0	0
ENSG00000172006	ZNF554	223	141
ENSG00000172007	RAB33B	350	301
Homo_sapiens_newGene_4984	Homo_sapiens_newGene_4984	0	3
ENSG00000188277	C15orf62	87	99
ENSG00000198805	PNP	3194	2742
ENSG00000248329	APELA	0	0
Homo_sapiens_newGene_4987	Homo_sapiens_newGene_4987	4	0
ENSG00000069869	NEDD4	398	391
ENSG00000155252	PI4K2A	2551	1617
ENSG00000259900	AC026464.1	0	2
ENSG00000115816	CEBPZ	1410	1389
ENSG00000071991	CDH19	0	0
ENSG00000071994	PDCD2	2071	1437
ENSG00000118997	DNAH7	30	45
ENSG00000157429	ZNF19	82	111
ENSG00000138018	SELENOI	4789	4527
ENSG00000282881	AL136373.1	0	0
ENSG00000271425	NBPF10	411	624
ENSG00000146469	VIP	0	0
ENSG00000136144	RCBTB1	1918	2194
ENSG00000136147	PHF11	496	244
ENSG00000136146	MED4	983	998
ENSG00000136141	LRCH1	386	488
ENSG00000136143	SUCLA2	2116	1796
ENSG00000196800	SPINK14	0	0
ENSG00000196805	SPRR2B	0	0
ENSG00000172915	NBEA	60	155
ENSG00000144191	CNGA3	0	0
ENSG00000144199	FAHD2B	269	151
ENSG00000236383	CCDC200	0	0
ENSG00000077279	DCX	0	0
ENSG00000085117	CD82	553	550
ENSG00000077274	CAPN6	4	12
ENSG00000174514	MFSD4A	101	64
ENSG00000110944	IL23A	24	24
ENSG00000174516	PELI3	1212	805
ENSG00000203705	TATDN3	834	772
ENSG00000116731	PRDM2	1853	1671
ENSG00000112893	MAN2A1	676	574
ENSG00000274068	AL449266.1	4	4
ENSG00000088448	ANKRD10	1055	699
ENSG00000269026	AC003006.1	0	0
ENSG00000072310	SREBF1	19274	14932
ENSG00000072315	TRPC5	0	0
ENSG00000269028	MTRNR2L12	53	49
ENSG00000139053	PDE6H	0	0
ENSG00000139055	ERP27	0	3
ENSG00000151748	SAV1	888	821
ENSG00000285558	AC112504.2	0	0
ENSG00000151743	AMN1	125	163
ENSG00000151746	BICD1	1396	1148
ENSG00000140443	IGF1R	10681	2824
ENSG00000170876	TMEM43	1842	1751
ENSG00000170873	MTSS1	52	43
ENSG00000170871	KIAA0232	3664	2522
ENSG00000198513	ATL1	18	12
ENSG00000013619	MAMLD1	87	119
ENSG00000117069	ST6GALNAC5	9	4
ENSG00000113761	ZNF346	842	685
ENSG00000113763	UNC5A	337	169
ENSG00000169379	ARL13B	551	604
ENSG00000140993	TIGD7	743	636
ENSG00000140992	PDPK1	3730	3672
ENSG00000140990	NDUFB10	8534	5054
ENSG00000169372	CRADD	870	514
ENSG00000140995	DEF8	2650	1729
ENSG00000169371	SNUPN	2008	1309
ENSG00000197416	FABP12	0	0
ENSG00000110492	MDK	5088	6237
ENSG00000110497	AMBRA1	1671	1176
ENSG00000111728	ST8SIA1	0	1
ENSG00000111729	CLEC4A	0	0
ENSG00000111726	CMAS	5612	3512
ENSG00000111727	HCFC2	735	623
ENSG00000111725	PRKAB1	630	555
ENSG00000103489	XYLT1	3	4
ENSG00000182103	FAM181B	0	7
ENSG00000103485	QPRT	116	65
ENSG00000142599	RERE	1460	1477
ENSG00000107902	LHPP	669	375
ENSG00000166747	AP1G1	7089	6116
ENSG00000106052	TAX1BP1	11403	6384
ENSG00000156219	ART3	0	0
ENSG00000156218	ADAMTSL3	65	199
Homo_sapiens_newGene_101	Homo_sapiens_newGene_101	40	36
ENSG00000105887	MTPN	14154	13894
Homo_sapiens_newGene_103	Homo_sapiens_newGene_103	1016	490
Homo_sapiens_newGene_102	Homo_sapiens_newGene_102	2164	1013
Homo_sapiens_newGene_105	Homo_sapiens_newGene_105	4	0
Homo_sapiens_newGene_104	Homo_sapiens_newGene_104	39	7
ENSG00000092964	DPYSL2	343	507
Homo_sapiens_newGene_106	Homo_sapiens_newGene_106	11	5
Homo_sapiens_newGene_108	Homo_sapiens_newGene_108	285	51
ENSG00000092969	TGFB2	9	0
ENSG00000105889	STEAP1B	43	65
ENSG00000150907	FOXO1	349	270
ENSG00000118564	FBXL5	1907	1489
ENSG00000110237	ARHGEF17	751	518
ENSG00000184351	KRTAP19-1	0	0
ENSG00000184350	MRGPRE	0	7
ENSG00000184357	HIST1H1B	17	13
ENSG00000138867	GUCD1	7507	4290
ENSG00000163032	VSNL1	0	0
ENSG00000134152	KATNBL1	804	553
ENSG00000134153	EMC7	3053	1806
ENSG00000105771	SMG9	538	445
ENSG00000131508	UBE2D2	5096	3315
ENSG00000014824	SLC30A9	3924	3397
[truncated: 21,538 more rows]
