# Supplementary material for: Identification of novel molecular subtypes and a signature to predict prognosis and therapeutic response based on cuproptosis-related genes in prostate cancer
Source: Front Oncol. 2023 May 2;13:1162653. doi: 10.3389/fonc.2023.1162653 (PMC10185853; doi:10.3389/fonc.2023.1162653)
Supplement: Supplementary file 1 [file DataSheet_1.zip › Raw Data/05.RNAseq/RNAseq02_fpkm.xlsx]

## Sheet: Sheet1
#ID	Symbol	sh36_2	shCtrl_2
Homo_sapiens_newGene_4324	Homo_sapiens_newGene_4324	0.193876	0.188143
Homo_sapiens_newGene_4325	Homo_sapiens_newGene_4325	0.538025	0.34209
ENSG00000110514	MADD	16.8324	17.1118
Homo_sapiens_newGene_4327	Homo_sapiens_newGene_4327	0	0.194994
Homo_sapiens_newGene_4320	Homo_sapiens_newGene_4320	2.74896	2.4723
Homo_sapiens_newGene_4321	Homo_sapiens_newGene_4321	0.232608	0.302891
Homo_sapiens_newGene_4322	Homo_sapiens_newGene_4322	0.397585	0.799977
Homo_sapiens_newGene_4323	Homo_sapiens_newGene_4323	0.189785	0.723771
ENSG00000086015	MAST2	6.8316	7.02131
Homo_sapiens_newGene_4329	Homo_sapiens_newGene_4329	0.402591	0.411409
ENSG00000113946	CLDN16	0	0.017873
ENSG00000169740	ZNF32	35.8502	27.9063
ENSG00000261609	GAN	1.06174	1.63022
ENSG00000169744	LDB2	0	0
ENSG00000168298	HIST1H1E	3.78029	1.53875
ENSG00000168297	PXK	5.20494	6.05751
ENSG00000168291	PDHB	64.0317	68.234
Homo_sapiens_newGene_1740	Homo_sapiens_newGene_1740	2.82512	2.45771
Homo_sapiens_newGene_1744	Homo_sapiens_newGene_1744	0.529298	0.775576
Homo_sapiens_newGene_1747	Homo_sapiens_newGene_1747	0.230504	0.930383
Homo_sapiens_newGene_1749	Homo_sapiens_newGene_1749	0.413754	0
Homo_sapiens_newGene_1748	Homo_sapiens_newGene_1748	0.208482	0.524985
Homo_sapiens_newGene_640	Homo_sapiens_newGene_640	0.201279	0
Homo_sapiens_newGene_646	Homo_sapiens_newGene_646	0.48049	0
Homo_sapiens_newGene_4326	Homo_sapiens_newGene_4326	0.146397	0
Homo_sapiens_newGene_644	Homo_sapiens_newGene_644	0	0.451179
Homo_sapiens_newGene_645	Homo_sapiens_newGene_645	0.285116	0.807579
Homo_sapiens_newGene_3677	Homo_sapiens_newGene_3677	0.504666	0
Homo_sapiens_newGene_3676	Homo_sapiens_newGene_3676	0.220334	0
Homo_sapiens_newGene_3674	Homo_sapiens_newGene_3674	0.146397	0.093099
ENSG00000149792	MRPL49	88.3772	65.4503
Homo_sapiens_newGene_3672	Homo_sapiens_newGene_3672	0.530337	0
Homo_sapiens_newGene_3671	Homo_sapiens_newGene_3671	2.12673	2.49558
Homo_sapiens_newGene_3670	Homo_sapiens_newGene_3670	0.331464	0.341056
ENSG00000149798	CDC42EP2	2.20512	2.18223
ENSG00000183054	RGPD6	3.93053	4.37653
Homo_sapiens_newGene_1297	Homo_sapiens_newGene_1297	0.412092	0.376936
Homo_sapiens_newGene_1295	Homo_sapiens_newGene_1295	0.150924	0
Homo_sapiens_newGene_1294	Homo_sapiens_newGene_1294	0.193614	0
Homo_sapiens_newGene_1292	Homo_sapiens_newGene_1292	1.49958	2.26123
ENSG00000187961	KLHL17	16.7548	17.9141
Homo_sapiens_newGene_1299	Homo_sapiens_newGene_1299	0.333106	0
Homo_sapiens_newGene_1298	Homo_sapiens_newGene_1298	0.461054	0
ENSG00000281593	AC006978.2	0	0
ENSG00000162849	KIF26B	0.040436	0.014488
ENSG00000149243	KLHL35	33.4613	22.5507
ENSG00000184702	SEPT5	15.8035	17.4099
ENSG00000283683	MYOCOS	0	0
ENSG00000184708	EIF4ENIF1	6.65715	6.99815
ENSG00000184709	LRRC26	23.1352	2.97096
ENSG00000163462	TRIM46	2.83535	2.97076
ENSG00000163463	KRTCAP2	67.913	59.9989
Homo_sapiens_newGene_3589	Homo_sapiens_newGene_3589	10.0591	8.97075
ENSG00000163466	ARPC2	98.4366	89.7884
ENSG00000163467	TSACC	3.51102	3.29784
ENSG00000163468	CCT3	358.66	296.494
Homo_sapiens_newGene_3584	Homo_sapiens_newGene_3584	1.78124	1.31181
Homo_sapiens_newGene_3587	Homo_sapiens_newGene_3587	0.317455	1.05413
Homo_sapiens_newGene_3586	Homo_sapiens_newGene_3586	2.11881	3.97863
Homo_sapiens_newGene_3581	Homo_sapiens_newGene_3581	1.25004	2.32991
Homo_sapiens_newGene_3583	Homo_sapiens_newGene_3583	0.525194	0.317593
Homo_sapiens_newGene_3582	Homo_sapiens_newGene_3582	0.467864	0.103787
ENSG00000162599	NFIA	2.58648	3.21072
ENSG00000162598	C1orf87	0	0
ENSG00000162592	CCDC27	0.044985	0.037492
ENSG00000029364	SLC39A9	31.2405	31.6805
ENSG00000029363	BCLAF1	24.1315	30.9209
ENSG00000162595	DIRAS3	0	0
ENSG00000162594	IL23R	0	0
ENSG00000118640	VAMP8	72.0824	71.5908
ENSG00000168488	ATXN2L	22.9462	30.5008
ENSG00000159961	OR3A3	0	0
ENSG00000115073	ACTR1B	27.6378	23.5649
ENSG00000259164	AC007375.1	0	0
ENSG00000213853	EMP2	8.9333	15.188
ENSG00000213859	KCTD11	8.18972	3.28774
Homo_sapiens_newGene_2986	Homo_sapiens_newGene_2986	3.52798	3.21324
Homo_sapiens_newGene_2987	Homo_sapiens_newGene_2987	0.294886	0.271601
Homo_sapiens_newGene_2984	Homo_sapiens_newGene_2984	1.86204	1.7018
Homo_sapiens_newGene_2985	Homo_sapiens_newGene_2985	0.522751	0.264739
Homo_sapiens_newGene_2982	Homo_sapiens_newGene_2982	0.292043	0.149233
Homo_sapiens_newGene_2980	Homo_sapiens_newGene_2980	0.400525	0.311199
Homo_sapiens_newGene_2981	Homo_sapiens_newGene_2981	0	0.375259
Homo_sapiens_newGene_2989	Homo_sapiens_newGene_2989	1.35822	0.511555
ENSG00000055070	SZRD1	50.4338	44.8225
ENSG00000155719	OTOA	0	0
ENSG00000162337	LRP5	17.8975	19.0061
ENSG00000155714	PDZD9	0	0
ENSG00000182010	RTKN2	2.27639	3.0763
ENSG00000182013	PNMA8A	0	0
Homo_sapiens_newGene_4661	Homo_sapiens_newGene_4661	3.7602	4.23551
Homo_sapiens_newGene_4660	Homo_sapiens_newGene_4660	0.228232	0.054861
Homo_sapiens_newGene_4663	Homo_sapiens_newGene_4663	8.76686	9.03762
Homo_sapiens_newGene_4662	Homo_sapiens_newGene_4662	0	0.426373
Homo_sapiens_newGene_4665	Homo_sapiens_newGene_4665	0	0.235556
Homo_sapiens_newGene_4664	Homo_sapiens_newGene_4664	0.188906	1.07854
Homo_sapiens_newGene_4667	Homo_sapiens_newGene_4667	28.7811	21.8375
Homo_sapiens_newGene_4666	Homo_sapiens_newGene_4666	35.924	42.7407
Homo_sapiens_newGene_4669	Homo_sapiens_newGene_4669	0	0.706928
Homo_sapiens_newGene_4668	Homo_sapiens_newGene_4668	2.31035	1.21232
ENSG00000164659	KIAA1324L	3.56241	6.57303
ENSG00000178372	CALML5	0.095269	0.262868
ENSG00000164651	SP8	0.216599	0.500726
ENSG00000164654	MIOS	9.31113	8.81509
ENSG00000149187	CELF1	31.6791	35.7039
ENSG00000206113	CFAP99	0.470214	0.535938
ENSG00000161021	MAML1	8.57858	8.88731
ENSG00000254692	AL136295.1	0	0
ENSG00000257341	AL928654.3	0	0.324339
ENSG00000119509	INVS	3.55023	4.23944
ENSG00000165309	ARMC3	0	0
ENSG00000165304	MELK	25.0035	33.3862
ENSG00000165300	SLITRK5	0	0
ENSG00000101608	MYL12A	118.749	120.049
ENSG00000101605	MYOM1	0.078394	0.103917
ENSG00000121335	PRB2	0	0
ENSG00000198791	CNOT7	17.4365	23.7512
ENSG00000198792	TMEM184B	19.6557	18.8805
ENSG00000198793	MTOR	20.0189	19.0647
ENSG00000198794	SCAMP5	7.27095	6.31845
ENSG00000198795	ZNF521	0	0
ENSG00000197779	ZNF81	1.05432	1.0975
ENSG00000198797	BRINP2	0	0
ENSG00000198798	MAGEB3	0	0
ENSG00000198799	LRIG2	1.30141	2.07965
ENSG00000175550	DRAP1	92.8529	67.5637
ENSG00000175556	LONRF3	1.28798	2.16392
ENSG00000197771	MCMBP	20.1313	25.9226
ENSG00000161682	FAM171A2	0.914888	1.33182
ENSG00000161681	SHANK1	0.021082	0.039642
ENSG00000170006	TMEM154	0.255284	0.687039
ENSG00000284337	AC013271.1	0.230546	0.403249
ENSG00000100288	CHKB	5.47958	7.58943
ENSG00000183864	TOB2	23.9138	20.6236
ENSG00000183862	CNGA2	0	0
ENSG00000124216	SNAI1	2.43795	1.90033
ENSG00000124217	MOCS3	5.17122	4.47406
ENSG00000124214	STAU1	48.23	46.6484
ENSG00000124215	CDH26	2.45761	3.82839
ENSG00000124212	PTGIS	0	0
ENSG00000247596	TWF2	56.0395	48.6652
ENSG00000247595	SPTY2D1OS	0.074789	0.243459
ENSG00000161970	RPL26	1699.09	1747.73
ENSG00000161973	CCDC42	0	0
ENSG00000255275	AL080251.1	0.028184	0.026314
ENSG00000255274	SMIM35	0	0
ENSG00000160087	UBE2J2	51.227	43.3099
ENSG00000036054	TBC1D23	6.83442	9.07574
Homo_sapiens_newGene_643	Homo_sapiens_newGene_643	0.146397	0
ENSG00000002587	HS3ST1	1.97555	0.734646
ENSG00000002586	CD99	119.554	103.895
Homo_sapiens_newGene_2158	Homo_sapiens_newGene_2158	3.40694	3.995
Homo_sapiens_newGene_2151	Homo_sapiens_newGene_2151	0.76299	0.526417
Homo_sapiens_newGene_2153	Homo_sapiens_newGene_2153	0.227073	0.660175
Homo_sapiens_newGene_2152	Homo_sapiens_newGene_2152	0.578866	0.741618
Homo_sapiens_newGene_2155	Homo_sapiens_newGene_2155	0.719342	1.53956
Homo_sapiens_newGene_2154	Homo_sapiens_newGene_2154	2.18914	1.56961
ENSG00000177954	RPS27	501.894	535.593
ENSG00000177951	BET1L	25.5634	17.9507
ENSG00000198242	RPL23A	515.93	560.013
ENSG00000198246	SLC29A3	5.1898	4.46867
ENSG00000092140	G2E3	5.91582	10.0581
ENSG00000135916	ITM2C	33.4881	32.6434
ENSG00000135914	HTR2B	0.025746	0.052096
ENSG00000135913	USP37	3.18475	4.53181
ENSG00000135912	TTLL4	3.64771	5.02149
ENSG00000092148	HECTD1	19.7593	21.0042
ENSG00000034693	PEX3	10.7584	13.0771
ENSG00000135919	SERPINE2	15.9732	6.13845
ENSG00000176396	EID2	10.0168	9.65123
ENSG00000176390	CRLF3	6.41719	10.0293
ENSG00000176393	RNPEP	38.9643	32.9685
ENSG00000176399	DMRTA1	0	0.010504
ENSG00000083635	NUFIP1	2.96216	3.35969
ENSG00000147873	IFNA5	0	0
ENSG00000167531	LALBA	0	0
ENSG00000167536	DHRS13	14.0678	9.53594
ENSG00000167535	CACNB3	11.0867	10.6313
ENSG00000188886	ASTL	0.291833	0.066954
ENSG00000188883	KLRG2	6.7521	6.38365
ENSG00000094796	KRT31	0	0
Homo_sapiens_newGene_3673	Homo_sapiens_newGene_3673	0.324884	0.418249
ENSG00000237289	CKMT1B	89.6972	70.6961
ENSG00000153207	AHCTF1	9.28955	16.534
ENSG00000049192	ADAMTS6	0.002463	0.010989
ENSG00000101323	HAO1	0	0
ENSG00000237136	C4orf51	0	0
ENSG00000177042	TMEM80	25.01	27.1531
ENSG00000177047	IFNW1	0	0
ENSG00000129566	TEP1	2.01308	1.98126
ENSG00000177045	SIX5	3.4506	2.93794
ENSG00000154252	GAL3ST2	0.580564	0.65622
ENSG00000141232	TOB1	44.2778	39.2777
ENSG00000277556	OR13C5	0	0
ENSG00000172673	THEMIS	0	0
ENSG00000172671	ZFAND4	2.03894	3.67764
Homo_sapiens_newGene_1959	Homo_sapiens_newGene_1959	0.276657	0.436881
ENSG00000236424	TSPY10	0	0
ENSG00000136750	GAD2	0	0
ENSG00000136754	ABI1	12.8447	14.5465
ENSG00000136758	YME1L1	23.0722	25.9287
ENSG00000116014	KISS1R	0	0.128276
ENSG00000116017	ARID3A	2.58035	1.98812
ENSG00000116016	EPAS1	0.6552	1.60461
ENSG00000197674	OR51C1P	0	0.05415
ENSG00000250565	ATP6V1E2	3.47861	4.2877
ENSG00000180929	GPR62	0.03021	0.08014
ENSG00000249156	TAF11L12	0.030275	0
Homo_sapiens_newGene_1291	Homo_sapiens_newGene_1291	0	0.196351
ENSG00000180938	ZNF572	0	0
ENSG00000242866	STRC	0.292798	0.109961
ENSG00000276203	ANKRD20A3	0.016045	0.017357
ENSG00000174099	MSRB3	0.406046	0.637032
ENSG00000187969	ZCCHC13	0	0
ENSG00000137409	MTCH1	117.755	93.9486
ENSG00000137404	NRM	5.91373	8.33493
ENSG00000235194	PPP1R3E	3.23303	3.40176
ENSG00000275572	GRIFIN	0	0
ENSG00000060138	YBX3	53.1349	72.9177
ENSG00000162843	WDR64	0.002646	0
ENSG00000180934	OR56A1	0	0
ENSG00000130758	MAP3K10	7.89862	6.43722
ENSG00000231852	CYP21A2	0.074957	0
ENSG00000130751	NPAS1	1.34355	2.17994
ENSG00000186113	OR5D14	0	0
ENSG00000130755	GMFG	0.147959	0
ENSG00000186115	CYP4F2	0.677935	0.412727
ENSG00000110756	HPS5	6.25967	8.46135
ENSG00000134278	SPIRE1	5.60583	6.92772
ENSG00000165392	WRN	3.19901	4.97794
ENSG00000064726	BTBD1	35.6406	38.2158
ENSG00000072506	HSD17B10	164.45	127.923
ENSG00000181135	ZNF707	7.79539	6.2262
ENSG00000134183	GNAT2	0.002145	0.001142
ENSG00000134186	PRPF38B	14.5294	25.0137
ENSG00000134184	GSTM1	0.163167	0
Homo_sapiens_newGene_409	Homo_sapiens_newGene_409	2.08377	1.96442
Homo_sapiens_newGene_404	Homo_sapiens_newGene_404	0.152865	0
Homo_sapiens_newGene_405	Homo_sapiens_newGene_405	0.297581	0.24871
Homo_sapiens_newGene_406	Homo_sapiens_newGene_406	0.198465	0.734261
Homo_sapiens_newGene_407	Homo_sapiens_newGene_407	14.2246	16.8693
Homo_sapiens_newGene_401	Homo_sapiens_newGene_401	0.435194	0.41402
Homo_sapiens_newGene_402	Homo_sapiens_newGene_402	1.46683	0
Homo_sapiens_newGene_403	Homo_sapiens_newGene_403	0.358123	0.446531
ENSG00000037042	TUBG2	12.0369	11.394
ENSG00000078487	ZCWPW1	1.74621	2.09288
ENSG00000042753	AP2S1	165.24	119.471
Homo_sapiens_newGene_3881	Homo_sapiens_newGene_3881	0.807275	1.68187
ENSG00000105855	ITGB8	0.02235	0.013191
ENSG00000105854	PON2	39.2106	52.3867
ENSG00000111481	COPZ1	118.645	102.991
ENSG00000105856	HBP1	22.7234	22.65
ENSG00000105851	PIK3CG	0	0
ENSG00000079689	SCGN	0.045022	0
ENSG00000105852	PON3	0	0
ENSG00000142252	GEMIN7	10.8512	9.14878
ENSG00000012174	MBTPS2	8.70081	12.2522
ENSG00000012171	SEMA3B	5.40129	3.09719
ENSG00000135587	SMPD2	24.6463	15.9067
ENSG00000163464	CXCR1	0.035305	0
ENSG00000071082	RPL31	182.848	219.993
Homo_sapiens_newGene_3585	Homo_sapiens_newGene_3585	0.361176	0.762018
ENSG00000124490	CRISP2	0	0
ENSG00000139780	METTL21C	0	0
ENSG00000180660	MAB21L1	0	0
ENSG00000135638	EMX1	0	0.010873
ENSG00000180667	YOD1	4.24944	5.3898
ENSG00000188419	CHM	4.1676	5.73778
ENSG00000135632	SMYD5	7.24036	5.5857
ENSG00000135631	RAB11FIP5	7.20856	4.95395
ENSG00000135636	DYSF	0.11069	0.166216
ENSG00000135637	CCDC142	1.86925	5.43033
ENSG00000147155	EBP	46.3804	39.1909
ENSG00000114503	NCBP2	39.6437	56.7671
ENSG00000115677	HDLBP	205.429	188.345
ENSG00000205846	CLEC6A	0	0
ENSG00000112531	QKI	5.5059	11.0046
ENSG00000162591	MEGF6	0.636662	0.944107
ENSG00000105143	SLC1A6	0	0
ENSG00000105141	CASP14	0.014731	0
ENSG00000105146	AURKC	0.573168	0.210272
ENSG00000267631	CGB1	0	0.040934
ENSG00000142920	AZIN2	1.18759	0.850252
ENSG00000235942	LCE6A	0	0
ENSG00000146205	ANO7	3.35098	1.86543
ENSG00000164418	GRIK2	0.616734	1.12459
ENSG00000164411	GJB7	0	0
ENSG00000164414	SLC35A1	2.28126	1.33525
ENSG00000100532	CGRRF1	6.3235	6.77089
ENSG00000077454	LRCH4	19.2168	25.1165
ENSG00000077458	FAM76B	4.16951	9.13469
ENSG00000212658	KRTAP29-1	0	0
ENSG00000212659	KRTAP9-6	0	0
ENSG00000169155	ZBTB43	2.63224	4.16768
ENSG00000212657	KRTAP16-1	0	0
ENSG00000021300	PLEKHB1	80.8972	62.402
ENSG00000100399	CHADL	0.083088	0.175839
ENSG00000100393	EP300	10.2275	12.4376
ENSG00000100395	L3MBTL2	20.1759	15.5562
ENSG00000253148	RGS21	0	0
ENSG00000196550	FAM72A	4.03479	5.50781
ENSG00000196553	CCDC196	0	0.060913
ENSG00000196557	CACNA1H	1.21771	1.8555
ENSG00000197208	SLC22A4	0.320463	0.266312
ENSG00000151292	CSNK1G3	8.82917	11.1384
ENSG00000113141	IK	72.068	77.3548
ENSG00000026652	AGPAT4	0.220073	1.31628
ENSG00000185158	LRRC37B	2.15847	2.58622
Homo_sapiens_newGene_5285	Homo_sapiens_newGene_5285	0.435945	0.627115
Homo_sapiens_newGene_5286	Homo_sapiens_newGene_5286	2.90434	2.99172
Homo_sapiens_newGene_5287	Homo_sapiens_newGene_5287	0.319798	0.482811
Homo_sapiens_newGene_5280	Homo_sapiens_newGene_5280	0.595316	1.83348
Homo_sapiens_newGene_5281	Homo_sapiens_newGene_5281	0.252739	0.601539
Homo_sapiens_newGene_5282	Homo_sapiens_newGene_5282	5.2447	9.0929
Homo_sapiens_newGene_5283	Homo_sapiens_newGene_5283	0.713988	1.49159
Homo_sapiens_newGene_5288	Homo_sapiens_newGene_5288	0.843427	1.05088
ENSG00000185155	MIXL1	0	0
ENSG00000185156	MFSD6L	0	0
Homo_sapiens_newGene_2399	Homo_sapiens_newGene_2399	0.515149	0.292581
Homo_sapiens_newGene_2398	Homo_sapiens_newGene_2398	0	0.620492
Homo_sapiens_newGene_2392	Homo_sapiens_newGene_2392	0.382683	0.719192
Homo_sapiens_newGene_2391	Homo_sapiens_newGene_2391	0	0.208179
Homo_sapiens_newGene_2396	Homo_sapiens_newGene_2396	0	0.249942
Homo_sapiens_newGene_2395	Homo_sapiens_newGene_2395	0.152988	0.431344
Homo_sapiens_newGene_2394	Homo_sapiens_newGene_2394	0.401015	1.03071
ENSG00000106635	BCL7B	25.0104	35.6152
ENSG00000106636	YKT6	48.0119	42.2531
ENSG00000106631	MYL7	0.536076	0.57623
ENSG00000106633	GCK	0	0
ENSG00000106638	TBL2	16.6382	15.4395
ENSG00000123584	MAGEA9	0	0
ENSG00000152670	DDX4	0.030457	0
ENSG00000152672	CLEC4F	0	0
ENSG00000143643	TTC13	4.51297	5.12918
ENSG00000124588	NQO2	21.6144	18.0826
ENSG00000143641	GALNT2	38.9302	32.039
ENSG00000124587	PEX6	7.52205	7.20238
ENSG00000167332	OR51E2	0	0
ENSG00000167333	TRIM68	8.74251	9.22351
ENSG00000009830	POMT2	3.67018	5.69722
Homo_sapiens_newGene_1150	Homo_sapiens_newGene_1150	2.64465	0.983148
Homo_sapiens_newGene_1151	Homo_sapiens_newGene_1151	2.82679	0.604402
Homo_sapiens_newGene_1152	Homo_sapiens_newGene_1152	0.209366	0.297069
Homo_sapiens_newGene_1153	Homo_sapiens_newGene_1153	0.993018	1.36673
Homo_sapiens_newGene_1154	Homo_sapiens_newGene_1154	2.87091	2.17019
Homo_sapiens_newGene_1156	Homo_sapiens_newGene_1156	0.182871	0.39376
Homo_sapiens_newGene_1157	Homo_sapiens_newGene_1157	0	0.438737
Homo_sapiens_newGene_1158	Homo_sapiens_newGene_1158	0.226566	0
Homo_sapiens_newGene_1159	Homo_sapiens_newGene_1159	5.45459	4.93374
ENSG00000178927	CYBC1	34.9151	21.2241
ENSG00000178921	PFAS	11.5494	12.2502
ENSG00000178922	HYI	0	0
ENSG00000178928	TPRX1	0	0
ENSG00000168310	IRF2	7.00789	8.98262
ENSG00000168314	MOBP	0	0
ENSG00000114268	PFKFB4	20.4685	11.7518
ENSG00000040487	PQLC2	7.56018	5.55963
ENSG00000204703	OR2B3	0	0
ENSG00000204702	OR2J1	0	0
ENSG00000204701	OR2J3	0	0
ENSG00000204700	OR2J2	0	0
ENSG00000110680	CALCA	0	0.099463
ENSG00000204704	OR2W1	0	0
ENSG00000153107	ANAPC1	7.70884	8.94857
Homo_sapiens_newGene_558	Homo_sapiens_newGene_558	0.284675	0.294061
ENSG00000279263	OR2L8	0	0
ENSG00000198721	ECI2	115.019	115.058
ENSG00000167004	PDIA3	222.101	179.465
ENSG00000183246	RIMBP3C	0.22432	0.124206
ENSG00000167807	AC011511.1	2.05986	1.3765
ENSG00000198723	TEX45	1.73012	1.04761
ENSG00000167800	TBX10	1.01456	0.889334
ENSG00000275713	HIST1H2BH	0	0
ENSG00000183248	PRR36	3.43421	4.19589
ENSG00000127774	EMC6	76.6333	61.972
Homo_sapiens_newGene_3424	Homo_sapiens_newGene_3424	1.99583	3.17105
Homo_sapiens_newGene_3425	Homo_sapiens_newGene_3425	0.541121	0.265303
Homo_sapiens_newGene_3423	Homo_sapiens_newGene_3423	3.53649	4.72921
Homo_sapiens_newGene_3420	Homo_sapiens_newGene_3420	0.079739	0.385425
Homo_sapiens_newGene_3429	Homo_sapiens_newGene_3429	0.384376	0.568205
ENSG00000233927	RPS28	143.292	144.782
ENSG00000173838	2022-03-10	0	0.072437
ENSG00000122728	TAF1L	0.041262	0.0671
ENSG00000122729	ACO1	11.4634	12.9741
ENSG00000165406	2022-03-08	6.44476	6.12959
ENSG00000165409	TSHR	0.074682	0.010975
ENSG00000241258	CRCP	16.1394	15.4829
ENSG00000100147	CCDC134	6.12943	5.88344
ENSG00000240849	TMEM189	8.7891	7.10821
ENSG00000158683	PKD1L1	0	0.070985
ENSG00000278139	AL358075.4	0	0
ENSG00000008056	SYN1	0	0
ENSG00000130518	IQCN	0.392929	0.378073
ENSG00000159374	M1AP	0	0
ENSG00000159377	PSMB4	356.277	284.583
ENSG00000130511	SSBP4	13.9609	14.284
ENSG00000130513	GDF15	706.048	596.708
ENSG00000130517	PGPEP1	6.73564	6.71923
ENSG00000164758	MED30	6.21524	6.65258
ENSG00000164756	SLC30A8	0	0
ENSG00000164754	RAD21	46.8517	64.2583
ENSG00000164751	PEX2	16.6576	11.8521
ENSG00000155508	CNOT8	17.2262	23.5558
Homo_sapiens_newGene_1221	Homo_sapiens_newGene_1221	0	0.194994
ENSG00000159082	SYNJ1	2.1986	2.56139
ENSG00000155506	LARP1	59.9701	57.5248
ENSG00000159086	PAXBP1	5.93762	11.7342
ENSG00000157106	SMG1	7.04783	10.9359
ENSG00000010704	HFE	1.10273	1.09114
ENSG00000196616	ADH1B	0.018443	0
ENSG00000125046	SSUH2	0.116303	0.279366
ENSG00000196611	MMP1	0.021699	0
ENSG00000081913	PHLPP1	4.11929	5.17615
ENSG00000285765	AC134684.9	0	0
ENSG00000285762	AC253536.7	0.127643	0.05943
ENSG00000120498	TEX11	0	0
ENSG00000005471	ABCB4	0.071604	0.05335
ENSG00000256713	PGA5	0	0
Homo_sapiens_newGene_38	Homo_sapiens_newGene_38	0.242646	0
Homo_sapiens_newGene_36	Homo_sapiens_newGene_36	0	0.334657
Homo_sapiens_newGene_34	Homo_sapiens_newGene_34	0	0.396953
Homo_sapiens_newGene_35	Homo_sapiens_newGene_35	0.586033	1.33587
Homo_sapiens_newGene_32	Homo_sapiens_newGene_32	0.100586	0.372267
Homo_sapiens_newGene_33	Homo_sapiens_newGene_33	0.522822	0.592654
Homo_sapiens_newGene_30	Homo_sapiens_newGene_30	0	0.333115
Homo_sapiens_newGene_31	Homo_sapiens_newGene_31	0.2768	0.233751
ENSG00000160124	CCDC58	35.89	30.7867
ENSG00000203910	C1orf146	0	0.029999
Homo_sapiens_newGene_3816	Homo_sapiens_newGene_3816	0.517437	0.639531
ENSG00000175294	CATSPER1	0	0
ENSG00000274933	TBC1D3I	0.166225	0.038251
ENSG00000231389	HLA-DPA1	3.26011	4.7661
ENSG00000176928	GCNT4	0.007091	0.021873
ENSG00000176922	OR51S1	0	0
ENSG00000176920	FUT2	0.387624	0.372188
ENSG00000176927	EFCAB5	0.030894	0.124362
ENSG00000176925	OR51F2	0	0
ENSG00000198169	ZNF251	3.53841	3.00124
ENSG00000198168	SVIP	8.03652	9.19248
ENSG00000198162	MAN1A2	5.26304	7.96008
ENSG00000198160	MIER1	6.95301	9.21688
ENSG00000171049	FPR2	0	0
ENSG00000171045	TSNARE1	3.49638	3.51012
ENSG00000171044	XKR6	1.53523	1.16007
ENSG00000175745	NR2F1	0.097725	0.176682
ENSG00000179674	ARL14	0	0
ENSG00000179673	RPRML	1.22172	0.624784
ENSG00000147316	MCPH1	7.74455	8.68541
ENSG00000145220	LYAR	12.448	14.5283
ENSG00000167476	JSRP1	0	0
ENSG00000167470	MIDN	27.9106	19.2177
ENSG00000253873	PCDHGA11	0.043842	0.047823
ENSG00000069998	HDHD5	40.921	37.1322
ENSG00000084754	HADHA	81.2427	74.112
ENSG00000240065	PSMB9	4.9137	6.56647
ENSG00000095637	SORBS1	0.23541	1.20869
ENSG00000034713	GABARAPL2	102.36	89.8099
ENSG00000176219	OR11H6	0	0
ENSG00000230522	MBD3L2	0.106336	0.14756
ENSG00000146047	HIST1H2BA	0	0
ENSG00000146049	KAAG1	0	0
ENSG00000148225	WDR31	1.98279	2.55774
ENSG00000133135	RNF128	0.175239	0.135257
ENSG00000133134	BEX2	39.3533	31.8421
ENSG00000133131	MORC4	16.0437	18.1151
ENSG00000148229	POLE3	59.3608	59.8608
ENSG00000138308	PLA2G12B	0	0
ENSG00000133138	TBC1D8B	2.01821	2.74527
ENSG00000144579	CTDSP1	24.5489	18.4775
ENSG00000067840	PDZD4	3.08899	3.38839
ENSG00000146592	CREB5	0.00501	0.135047
ENSG00000172828	CES3	2.00836	3.77629
ENSG00000141068	KSR1	0.204634	0.422731
ENSG00000137309	HMGA1	70.4432	70.9267
ENSG00000144681	STAC	0	0.077164
ENSG00000172824	CES4A	1.22452	1.51672
ENSG00000066468	FGFR2	0.591057	0.81167
ENSG00000173193	PARP14	6.33885	10.0836
ENSG00000067596	DHX8	14.2037	15.5867
ENSG00000116604	MEF2D	8.66685	7.71956
ENSG00000070808	CAMK2A	0	0
ENSG00000080189	SLC35C2	16.9111	13.2755
ENSG00000147883	CDKN2B	1.29941	1.52205
ENSG00000147885	IFNA16	0	0
ENSG00000147889	CDKN2A	17.307	20.9433
ENSG00000101935	AMMECR1	5.14727	6.04873
ENSG00000101938	CHRDL1	0.437551	0.307809
ENSG00000130656	HBZ	0	0
ENSG00000130653	PNPLA7	4.69427	6.81072
ENSG00000223591	CENPVL1	0	0.059943
ENSG00000113389	NPR3	0.644244	0.228803
ENSG00000067334	DNTTIP2	8.66218	11.9894
ENSG00000113387	SUB1	40.1467	43.6641
ENSG00000113384	GOLPH3	42.3651	41.376
ENSG00000099985	OSM	0	0
ENSG00000099984	GSTT2	0.471945	0.364158
ENSG00000076258	FMO4	1.61667	1.10615
ENSG00000180592	SKIDA1	0.03235	0
ENSG00000061656	SPAG4	1.0447	1.28306
ENSG00000180596	HIST1H2BC	34.8668	17.698
ENSG00000073578	SDHA	93.9111	108.657
ENSG00000169203	NPIPB12	3.66327	3.21022
ENSG00000089009	RPL6	1256.52	1427.98
ENSG00000169208	OR10G3	0	0
ENSG00000089006	SNX5	33.3	37.0753
ENSG00000261341	AC010325.1	0.497784	0.435379
ENSG00000269113	TRABD2B	0.066476	0.178888
ENSG00000117266	CDK18	2.47689	6.59084
ENSG00000117262	GPR89A	13.459	10.8525
ENSG00000107831	FGF8	0.036691	0
ENSG00000107833	NPM3	64.5915	68.8159
ENSG00000156509	FBXO43	0.022827	0.084156
ENSG00000156508	EEF1A1	3114.86	3152.44
ENSG00000156502	SUPV3L1	19.1464	22.6783
ENSG00000156500	FAM122C	1.59638	1.64898
ENSG00000156504	FAM122B	11.776	14.6295
ENSG00000103642	LACTB	8.91305	12.6395
ENSG00000103647	CORO2B	0	0.061722
ENSG00000064687	ABCA7	7.59126	8.5223
Homo_sapiens_newGene_219	Homo_sapiens_newGene_219	0.384906	0.238135
Homo_sapiens_newGene_218	Homo_sapiens_newGene_218	0	0.230349
ENSG00000263874	LINC00672	0	0.061952
Homo_sapiens_newGene_215	Homo_sapiens_newGene_215	0.679244	0.542373
Homo_sapiens_newGene_214	Homo_sapiens_newGene_214	0.613967	0.578683
Homo_sapiens_newGene_211	Homo_sapiens_newGene_211	0	0.381096
Homo_sapiens_newGene_210	Homo_sapiens_newGene_210	0.924549	0.910101
Homo_sapiens_newGene_213	Homo_sapiens_newGene_213	0.229002	0.121774
Homo_sapiens_newGene_212	Homo_sapiens_newGene_212	1.10489	1.20343
ENSG00000181074	OR52N4	0	0
ENSG00000076928	ARHGEF1	8.84943	8.19515
ENSG00000181072	CHRM2	0	0
ENSG00000076924	XAB2	26.2054	23.6133
ENSG00000143337	TOR1AIP1	9.58672	8.50223
ENSG00000143333	RGS16	0.072384	0.226168
ENSG00000134020	PEBP4	2.81231	1.76192
ENSG00000168152	THAP9	1.28602	2.3234
ENSG00000189241	TSPYL1	50.9681	44.9682
ENSG00000134028	ADAMDEC1	0	0
ENSG00000111837	MAK	1.54397	1.89845
ENSG00000111834	RSPH4A	0	0.028921
ENSG00000111832	RWDD1	11.6574	9.39251
ENSG00000171903	CYP4F11	4.80881	5.20565
ENSG00000188596	CFAP54	0.013237	0.053571
ENSG00000170100	ZNF778	6.13829	4.87517
ENSG00000183354	KIAA2026	2.41938	3.6725
ENSG00000119760	SUPT7L	10.3863	13.8425
ENSG00000019995	ZRANB1	3.30027	4.10926
ENSG00000198796	ALPK2	2.1208	2.14892
ENSG00000019991	HGF	0	0
ENSG00000147059	SPIN2A	0.035591	0.409594
ENSG00000197776	KLHDC1	0	0
ENSG00000135776	ABCB10	2.8059	6.5907
ENSG00000135775	COG2	12.1472	12.4571
ENSG00000139428	MMAB	26.5534	25.3038
ENSG00000135773	CAPN9	0.579388	0.736043
ENSG00000147050	KDM6A	38.3493	55.2558
ENSG00000152990	ADGRA3	3.67122	5.6736
ENSG00000197774	EME2	10.3395	11.7526
ENSG00000132749	TESMIN	5.76454	5.16535
ENSG00000165646	SLC18A2	0.081486	0.061283
ENSG00000132746	ALDH3B2	21.5696	16.5946
ENSG00000165644	COMTD1	25.9948	17.8985
ENSG00000132744	ACY3	0	0.175392
ENSG00000165643	SOHLH1	0.088192	0.158488
ENSG00000132740	IGHMBP2	4.51634	5.02572
ENSG00000153029	MR1	1.13506	1.44945
ENSG00000187026	KRTAP21-2	0	0
ENSG00000187024	PTRH1	27.9265	24.1412
ENSG00000111224	PARP11	1.86064	2.95213
ENSG00000187021	PNLIPRP1	0	0
ENSG00000162148	PPP1R32	1.17831	0.409631
ENSG00000188629	ZNF177	0.403618	0.800843
ENSG00000180035	ZNF48	5.4409	3.67179
ENSG00000188624	IGFL3	0	0
ENSG00000188626	GOLGA8M	0	0.058665
ENSG00000066855	MTFR1	22.2532	27.7186
ENSG00000188620	HMX3	0	0
ENSG00000185774	KCNIP4	0.26565	0.517863
ENSG00000185775	SPATA31A6	0	0
ENSG00000090054	SPTLC1	32.9608	25.7711
ENSG00000101096	NFATC2	0.062955	0.247857
ENSG00000101098	RIMS4	1.27095	2.06395
ENSG00000213401	MAGEA12	55.3308	47.6595
ENSG00000213402	PTPRCAP	0	0
ENSG00000112715	VEGFA	56.9201	37.9839
ENSG00000166946	CCNDBP1	20.0391	16.033
ENSG00000070495	JMJD6	18.5518	12.8816
ENSG00000258405	ZNF578	0.130501	0.081014
ENSG00000090581	GNPTG	16.011	13.2575
ENSG00000138468	SENP7	2.47659	4.14086
ENSG00000164597	COG5	7.6506	10.6334
ENSG00000164591	MYOZ3	0	0
ENSG00000148143	ZNF462	2.65695	3.53898
ENSG00000104112	SCG3	0	0
ENSG00000166949	SMAD3	2.21648	3.05234
ENSG00000011677	GABRA3	1.00521	0.489745
ENSG00000125285	SOX21	0	0
ENSG00000181852	RNF41	24.1208	23.706
ENSG00000181856	SLC2A4	3.1531	3.43228
ENSG00000168930	TRIM49	0.808836	0.560553
ENSG00000168936	TMEM129	27.1657	21.909
ENSG00000168939	SPRY3	0.172059	0.283292
ENSG00000168938	PPIC	16.3533	14.39
ENSG00000197506	SLC28A3	0	0.02003
ENSG00000186086	NBPF6	0	0
ENSG00000186081	KRT5	0	0
ENSG00000126882	FAM78A	1.16568	1.34579
ENSG00000281883	AL512506.3	0	0.10702
ENSG00000186088	GSAP	2.44132	3.88583
ENSG00000204928	GRXCR2	0	0
ENSG00000204923	FBXO48	0.233134	0.335682
ENSG00000204922	UQCC3	15.7865	15.686
ENSG00000204920	ZNF155	1.84685	2.16893
ENSG00000165702	GFI1B	0	0
ENSG00000008441	NFIX	136.942	115.472
ENSG00000182508	LHFPL1	0.073417	0
ENSG00000182504	CEP97	3.14738	4.52808
ENSG00000121542	SEC22A	11.3786	10.5231
ENSG00000167680	SEMA6B	0.360642	0.51852
ENSG00000104808	DHDH	0.837908	0.923609
ENSG00000104805	NUCB1	27.082	24.5868
ENSG00000104804	TULP2	0	0
ENSG00000167685	ZNF444	14.8809	10.4688
Homo_sapiens_newGene_5121	Homo_sapiens_newGene_5121	0.439724	0.388742
ENSG00000106400	ZNHIT1	76.1952	73.5992
Homo_sapiens_newGene_5125	Homo_sapiens_newGene_5125	2.572	5.7905
ENSG00000177504	VCX2	3.35585	2.62939
ENSG00000237412	PRSS56	0	0
Homo_sapiens_newGene_5128	Homo_sapiens_newGene_5128	3.91707	4.09656
ENSG00000177508	IRX3	5.53329	3.13258
Homo_sapiens_newGene_2588	Homo_sapiens_newGene_2588	0.199985	0.370848
Homo_sapiens_newGene_2589	Homo_sapiens_newGene_2589	6.06239	8.9084
Homo_sapiens_newGene_2582	Homo_sapiens_newGene_2582	0.433187	0.297609
Homo_sapiens_newGene_2580	Homo_sapiens_newGene_2580	0.081448	0.277191
Homo_sapiens_newGene_2581	Homo_sapiens_newGene_2581	0.212901	0.83888
Homo_sapiens_newGene_2586	Homo_sapiens_newGene_2586	1.79494	2.57076
Homo_sapiens_newGene_2584	Homo_sapiens_newGene_2584	0.484659	0.949945
Homo_sapiens_newGene_3981	Homo_sapiens_newGene_3981	2.15347	3.00701
Homo_sapiens_newGene_3980	Homo_sapiens_newGene_3980	0	0.260902
Homo_sapiens_newGene_3982	Homo_sapiens_newGene_3982	3.38808	4.9783
Homo_sapiens_newGene_3984	Homo_sapiens_newGene_3984	1.31672	2.37329
Homo_sapiens_newGene_3987	Homo_sapiens_newGene_3987	4.54508	8.17817
Homo_sapiens_newGene_3986	Homo_sapiens_newGene_3986	1.00692	0.676632
ENSG00000187848	P2RX2	0.854468	1.13536
Homo_sapiens_newGene_3988	Homo_sapiens_newGene_3988	0.374522	0
ENSG00000123933	MXD4	33.2139	25.4113
ENSG00000140526	ABHD2	260.793	214.404
ENSG00000140527	WDR93	0.515642	0.49089
ENSG00000140525	FANCI	22.7755	38.6837
ENSG00000140522	RLBP1	0	0.041908
ENSG00000140521	POLG	21.6292	23.8107
ENSG00000167107	ACSF2	5.56495	5.98904
ENSG00000167106	FAM102A	21.9774	19.34
ENSG00000167105	TMEM92	0.689859	0.977079
ENSG00000167104	BPIFB6	0	0
ENSG00000167103	PIP5KL1	0.204143	0.407998
ENSG00000167100	SAMD14	0.230442	0.257702
Homo_sapiens_newGene_2630	Homo_sapiens_newGene_2630	0.16901	0
Homo_sapiens_newGene_2632	Homo_sapiens_newGene_2632	2.45992	2.36078
Homo_sapiens_newGene_2633	Homo_sapiens_newGene_2633	0.306898	0.836084
Homo_sapiens_newGene_2634	Homo_sapiens_newGene_2634	7.68574	9.32778
Homo_sapiens_newGene_2635	Homo_sapiens_newGene_2635	0.312686	1.65745
Homo_sapiens_newGene_2636	Homo_sapiens_newGene_2636	0.43919	0
Homo_sapiens_newGene_2637	Homo_sapiens_newGene_2637	6.78174	5.57082
Homo_sapiens_newGene_2638	Homo_sapiens_newGene_2638	0.401425	0.312825
Homo_sapiens_newGene_2639	Homo_sapiens_newGene_2639	0.752343	0.337475
ENSG00000166851	PLK1	52.9475	44.147
ENSG00000166856	GPR182	0.029913	0.099503
ENSG00000166855	CLPX	17.9878	19.2665
Homo_sapiens_newGene_1587	Homo_sapiens_newGene_1587	0.033334	0.639225
Homo_sapiens_newGene_1584	Homo_sapiens_newGene_1584	0.146397	0
Homo_sapiens_newGene_1583	Homo_sapiens_newGene_1583	0.416952	0
Homo_sapiens_newGene_1582	Homo_sapiens_newGene_1582	0.344801	0.842589
Homo_sapiens_newGene_1581	Homo_sapiens_newGene_1581	0.062955	0.570675
Homo_sapiens_newGene_1589	Homo_sapiens_newGene_1589	0	0.74769
Homo_sapiens_newGene_1588	Homo_sapiens_newGene_1588	0.587565	1.56883
ENSG00000163374	YY1AP1	18.8197	19.5703
ENSG00000163376	KBTBD8	1.32292	1.43505
ENSG00000163377	FAM19A4	2.81361	3.86178
ENSG00000163378	EOGT	2.70207	2.49988
ENSG00000276747	PADI6	0	0
Homo_sapiens_newGene_4290	Homo_sapiens_newGene_4290	1.064	1.80318
Homo_sapiens_newGene_4293	Homo_sapiens_newGene_4293	1.82583	2.96063
Homo_sapiens_newGene_4294	Homo_sapiens_newGene_4294	0.301093	0.191924
Homo_sapiens_newGene_4295	Homo_sapiens_newGene_4295	0.208803	0
ENSG00000056586	RC3H2	16.4657	18.1565
ENSG00000178882	RFLNA	0.009781	0
ENSG00000128849	CGNL1	2.7989	4.71479
ENSG00000225526	MKRN2OS	3.0956	2.20235
ENSG00000225528	Z82206.1	0	0
ENSG00000157005	SST	0	0
Homo_sapiens_newGene_4746	Homo_sapiens_newGene_4746	0.612175	0.92404
Homo_sapiens_newGene_4747	Homo_sapiens_newGene_4747	40.3521	47.2809
ENSG00000184014	DENND5A	17.5165	18.1944
Homo_sapiens_newGene_4742	Homo_sapiens_newGene_4742	1.32412	2.4953
Homo_sapiens_newGene_4743	Homo_sapiens_newGene_4743	1.07555	0.184401
Homo_sapiens_newGene_4740	Homo_sapiens_newGene_4740	0.440494	0.98519
Homo_sapiens_newGene_4741	Homo_sapiens_newGene_4741	0.348462	0.726547
Homo_sapiens_newGene_4748	Homo_sapiens_newGene_4748	0.137522	0.488551
Homo_sapiens_newGene_4749	Homo_sapiens_newGene_4749	0.29307	0.43907
ENSG00000179820	MYADM	36.9066	32.8334
ENSG00000179826	MRGPRX3	0	0
ENSG00000162426	SLC45A1	2.33947	1.7244
ENSG00000204116	CHIC1	1.90326	2.40828
ENSG00000137145	DENND4C	8.87904	14.818
ENSG00000137142	IGFBPL1	0.075274	0.093305
ENSG00000173976	RAX2	0	0
ENSG00000270379	HEATR9	0.018006	0
Homo_sapiens_newGene_3219	Homo_sapiens_newGene_3219	0.144398	0.146412
Homo_sapiens_newGene_3218	Homo_sapiens_newGene_3218	0.465162	0.226568
ENSG00000100077	GRK3	1.80067	2.69321
Homo_sapiens_newGene_3211	Homo_sapiens_newGene_3211	0.869369	0.908812
Homo_sapiens_newGene_3210	Homo_sapiens_newGene_3210	0.958159	1.50639
ENSG00000278588	HIST1H2BI	0	0
Homo_sapiens_newGene_3215	Homo_sapiens_newGene_3215	0	0.717771
Homo_sapiens_newGene_3216	Homo_sapiens_newGene_3216	0	0.223276
ENSG00000001561	ENPP4	6.32952	6.56097
ENSG00000159128	IFNGR2	10.1098	9.23977
ENSG00000122912	SLC25A16	6.8989	5.71245
ENSG00000253251	SHLD3	1.97529	1.96926
ENSG00000129038	LOXL1	1.13752	1.43878
ENSG00000154065	ANKRD29	18.1333	21.567
ENSG00000117477	CCDC181	0.050737	0.09546
ENSG00000120519	SLC10A7	15.098	9.10899
ENSG00000155330	C16orf87	4.62939	9.14223
ENSG00000037749	MFAP3	8.51791	12.7368
ENSG00000170523	KRT83	0	0
ENSG00000170522	ELOVL6	1.95171	5.16279
ENSG00000170525	PFKFB3	21.4673	12.4374
ENSG00000198553	KCNRG	0.722097	0.943704
ENSG00000198551	ZNF627	5.93148	6.90391
ENSG00000198556	ZNF789	5.08561	8.6712
ENSG00000198554	WDHD1	5.76907	13.3561
ENSG00000075223	SEMA3C	19.3982	15.073
ENSG00000164542	KIAA0895	2.11243	3.1668
ENSG00000160714	UBE2Q1	24.4899	24.0147
ENSG00000160712	IL6R	17.2179	21.3639
ENSG00000160710	ADAR	49.7578	53.533
ENSG00000096088	PGC	88.4571	22.9449
ENSG00000136950	ARPC5L	56.9239	47.6352
ENSG00000083307	GRHL2	59.2489	44.3121
ENSG00000096080	MRPS18A	89.8696	65.0149
ENSG00000175467	SART1	20.5244	17.99
ENSG00000175463	TBC1D10C	0.725466	0.771292
ENSG00000105402	NAPA	98.7319	65.4105
ENSG00000105401	CDC37	192.99	182.629
ENSG00000143867	OSR1	0	0
ENSG00000105404	RABAC1	69.3012	46.6609
ENSG00000131459	GFPT2	1.13296	3.03074
ENSG00000105409	ATP1A3	0.272325	0.777966
ENSG00000135917	SLC19A3	0	0
ENSG00000181218	HIST3H2A	33.5779	17.6545
ENSG00000132185	FCRLA	0.057765	0
ENSG00000108639	SYNGR2	295.162	184.315
ENSG00000132182	NUP210	25.6944	36.3982
ENSG00000222009	BTBD19	0.363375	0.092163
ENSG00000105605	CACNG7	0	0
ENSG00000014919	COX15	18.198	18.005
ENSG00000135205	CCDC146	0.20868	0.41062
ENSG00000131981	LGALS3	0.189388	0.316993
ENSG00000188021	UBQLN2	12.2589	13.123
ENSG00000188026	RILPL1	4.49569	4.80044
ENSG00000166337	TAF10	29.5031	23.8543
ENSG00000240747	KRBOX1	0	0
ENSG00000084652	TXLNA	34.5774	29.1035
ENSG00000214694	ARHGEF33	0	0.021125
ENSG00000172167	MTBP	1.51301	3.17646
ENSG00000172164	SNTB1	0.01701	0.013988
ENSG00000148386	LCN9	0	0
ENSG00000148384	INPP5E	3.41672	3.32068
ENSG00000020426	MNAT1	9.17784	9.89032
ENSG00000101871	MID1	0.244908	0.120171
ENSG00000138115	CYP2C8	0	0
ENSG00000138111	MFSD13A	4.27218	6.41463
ENSG00000172789	HOXC5	0.904658	0.848542
ENSG00000172785	CBWD1	88.3652	63.79
ENSG00000172782	FADS6	0.02039	0.12203
ENSG00000172780	RAB43	18.5895	14.206
ENSG00000150201	FXYD4	0	0.049876
ENSG00000144724	PTPRG	3.80869	4.15436
ENSG00000174788	PCP2	1.62185	0.64901
ENSG00000196923	PDLIM7	14.6316	19.0011
ENSG00000174780	SRP72	31.8133	35.8789
ENSG00000173786	CNP	21.1602	16.1066
ENSG00000117877	CD3EAP	3.89428	3.18971
ENSG00000232125	DYTN	0	0
ENSG00000174255	ZNF80	0	0
ENSG00000116473	RAP1A	10.5396	10.1498
ENSG00000112996	MRPS30	28.2431	23.9078
ENSG00000112992	NNT	4.6415	4.71426
ENSG00000116478	HDAC1	126.432	133.082
ENSG00000247626	MARS2	11.4947	15.0591
ENSG00000223658	C1GALT1C1L	0	0
ENSG00000099866	MADCAM1	0.341734	0.302507
ENSG00000151150	ANK3	20.1736	26.7716
ENSG00000099864	PALM	2.19258	2.94378
ENSG00000099860	GADD45B	9.88188	5.95091
ENSG00000021488	SLC7A9	0.05811	0.150882
ENSG00000106245	BUD31	44.9784	55.7057
ENSG00000106244	PDAP1	111.603	115.965
ENSG00000072210	ALDH3A2	43.2567	37.3083
ENSG00000162105	SHANK2	2.07914	2.35557
ENSG00000266173	STRADA	10.9755	9.38572
ENSG00000269307	AC010463.1	0	0
ENSG00000100836	PABPN1	37.9373	37.5955
Homo_sapiens_newGene_974	Homo_sapiens_newGene_974	0	0.263506
Homo_sapiens_newGene_975	Homo_sapiens_newGene_975	0.204737	0.511351
Homo_sapiens_newGene_976	Homo_sapiens_newGene_976	0.50054	0.973401
Homo_sapiens_newGene_970	Homo_sapiens_newGene_970	0.525833	0.164095
Homo_sapiens_newGene_971	Homo_sapiens_newGene_971	0.063623	0.215299
Homo_sapiens_newGene_972	Homo_sapiens_newGene_972	0.160864	0
Homo_sapiens_newGene_973	Homo_sapiens_newGene_973	0.47885	0
ENSG00000153790	C7orf31	0.942071	0.831035
ENSG00000234409	CCDC188	0.039574	0.086987
ENSG00000142765	SYTL1	10.4416	7.52198
ENSG00000113643	RARS	59.4179	61.4645
ENSG00000113645	WWC1	30.21	27.0497
ENSG00000113649	TCERG1	13.0179	16.9906
ENSG00000113648	H2AFY	231.399	202.933
ENSG00000169432	SCN9A	0	0
ENSG00000169435	RASSF6	0	0
ENSG00000169436	COL22A1	0.006529	0
ENSG00000169439	SDC2	3.76765	4.27279
Homo_sapiens_newGene_399	Homo_sapiens_newGene_399	1.1536	1.81065
ENSG00000189030	VHLL	0	0
ENSG00000189037	DUSP21	0	0
Homo_sapiens_newGene_390	Homo_sapiens_newGene_390	0	0.203687
ENSG00000111644	ACRBP	0.160716	0.299251
ENSG00000111647	UHRF1BP1L	6.06191	10.3484
ENSG00000111641	NOP2	39.3218	35.1997
ENSG00000111640	GAPDH	2861.22	1708.88
ENSG00000111642	CHD4	49.1416	59.011
ENSG00000103569	AQP9	0	0
ENSG00000142494	SLC47A1	0.066561	0.104869
ENSG00000267228	AC012254.2	0	0
ENSG00000114030	KPNA1	13.1525	18.4579
ENSG00000073331	ALPK1	1.24682	1.75008
ENSG00000156313	RPGR	1.20903	1.8109
ENSG00000039537	C6	0	0
ENSG00000109220	CHIC2	7.17729	6.43122
ENSG00000012048	BRCA1	7.22085	16.2287
ENSG00000197323	TRIM33	7.9608	8.99379
ENSG00000149716	LTO1	6.53572	7.28438
ENSG00000184254	ALDH1A3	28.2674	25.2603
ENSG00000138942	RNF185	14.7076	16.5883
ENSG00000138944	SHISAL1	0.039879	0.139346
ENSG00000184258	CDR1	0.073291	3.02797
ENSG00000163170	BOLA3	25.0946	26.3925
ENSG00000163171	CDC42EP3	6.38719	2.46006
ENSG00000187783	TMEM72	0	0
ENSG00000008226	DLEC1	0.24814	0.201521
ENSG00000166529	ZSCAN21	4.54724	5.35727
ENSG00000166526	ZNF3	19.3135	25.5846
ENSG00000166527	CLEC4D	0	0
ENSG00000182362	YBEY	8.25095	9.14979
ENSG00000166523	CLEC4E	0	0
ENSG00000114698	PLSCR4	0	0
Homo_sapiens_newGene_2908	Homo_sapiens_newGene_2908	0.433137	0
Homo_sapiens_newGene_2909	Homo_sapiens_newGene_2909	1.5223	1.35785
Homo_sapiens_newGene_2906	Homo_sapiens_newGene_2906	1.03286	0.981135
Homo_sapiens_newGene_2904	Homo_sapiens_newGene_2904	0.619285	0.325236
Homo_sapiens_newGene_2905	Homo_sapiens_newGene_2905	0.251876	0.556672
Homo_sapiens_newGene_2902	Homo_sapiens_newGene_2902	0.107251	0.478905
Homo_sapiens_newGene_2903	Homo_sapiens_newGene_2903	0.453022	0.142791
Homo_sapiens_newGene_2900	Homo_sapiens_newGene_2900	0.182586	0.476477
ENSG00000184788	SATL1	0	0
ENSG00000184786	TCTE3	0.599864	0.344854
ENSG00000184787	UBE2G2	31.9511	42.3293
ENSG00000184785	SMIM10	0	0
ENSG00000181552	EDDM3B	0	0
ENSG00000181555	SETD2	5.75866	9.05213
ENSG00000168476	REEP4	32.4131	36.0337
ENSG00000168477	TNXB	0.038716	0.04417
ENSG00000112697	TMEM30A	19.3488	24.7792
ENSG00000112695	COX7A2	139.931	117.291
ENSG00000112699	GMDS	18.3116	13.689
ENSG00000182093	WRB	21.5701	27.9722
ENSG00000182095	TNRC18	10.786	9.74882
ENSG00000186788	SPATA31D3	0	0
ENSG00000108578	BLMH	27.4654	25.017
ENSG00000108576	SLC6A4	0.013079	0.022145
ENSG00000119514	GALNT12	0.261908	0.463566
ENSG00000074527	NTN4	0.147288	0.129457
ENSG00000050130	JKAMP	29.544	31.4057
ENSG00000169989	TIGD4	0.19105	0.255023
ENSG00000154269	ENPP3	0.443516	0.794975
ENSG00000169981	ZNF35	3.62255	3.52836
ENSG00000154262	ABCA6	0	0
ENSG00000154263	ABCA10	0	0
ENSG00000154265	ABCA5	1.19182	1.30043
ENSG00000187258	NPSR1	0	0
ENSG00000180209	MYLPF	0.150773	0.129234
ENSG00000164961	WASHC5	11.1199	14.9379
ENSG00000180205	WFDC9	0	0
ENSG00000242875	RBMY1B	0	0
ENSG00000164967	RPP25L	49.4649	37.3639
Homo_sapiens_newGene_3359	Homo_sapiens_newGene_3359	0.168435	0.636003
ENSG00000282988	AL031777.3	7.306	4.78674
Homo_sapiens_newGene_3355	Homo_sapiens_newGene_3355	0.173286	0
Homo_sapiens_newGene_3356	Homo_sapiens_newGene_3356	0.610225	0.402421
Homo_sapiens_newGene_3357	Homo_sapiens_newGene_3357	0	0.091782
Homo_sapiens_newGene_4885	Homo_sapiens_newGene_4885	0.069183	0.227494
Homo_sapiens_newGene_4887	Homo_sapiens_newGene_4887	0.74184	0.850804
Homo_sapiens_newGene_4886	Homo_sapiens_newGene_4886	0.311996	0.092686
ENSG00000165383	LRRC18	0	0
Homo_sapiens_newGene_4880	Homo_sapiens_newGene_4880	0.659048	1.53146
Homo_sapiens_newGene_4882	Homo_sapiens_newGene_4882	1.50095	2.8797
Homo_sapiens_newGene_4889	Homo_sapiens_newGene_4889	0.277383	0
ENSG00000123444	KBTBD4	13.2499	13.0087
ENSG00000165389	SPTSSA	26.7429	28.1987
ENSG00000090621	PABPC4	52.953	62.2177
ENSG00000101680	LAMA1	2.48861	1.4627
ENSG00000183571	PGPEP1L	0	0
ENSG00000183578	TNFAIP8L3	0	0
ENSG00000165688	PMPCA	55.8551	47.571
ENSG00000250021	C15orf38-AP3S2	1.08195	1.55509
ENSG00000116863	ADPRHL2	29.0599	19.5273
ENSG00000255767	AC108488.2	0	0.272323
ENSG00000006756	ARSD	11.569	8.78537
ENSG00000006757	PNPLA4	11.5605	8.91078
ENSG00000154889	MPPE1	10.2485	9.04198
ENSG00000159459	UBR1	5.8002	8.66868
ENSG00000165684	SNAPC4	5.73407	7.89759
ENSG00000159450	TCHH	0.015299	0.011011
ENSG00000100483	VCPKMT	2.10811	3.50593
ENSG00000165685	TMEM52B	0	0
ENSG00000100485	SOS2	3.21091	4.33872
ENSG00000159455	LCE2B	0	0
ENSG00000129562	DAD1	152.743	126.097
ENSG00000107651	SEC23IP	13.6099	15.7459
ENSG00000006282	SPATA20	70.1651	44.213
ENSG00000006283	CACNA1G	0.015147	0
ENSG00000217442	SYCE3	12.9694	13.1765
ENSG00000253649	PRSS51	0	0
ENSG00000158477	CD1A	0	0
ENSG00000198718	TOGARAM1	3.59423	3.74025
ENSG00000164037	SLC9B1	0.172549	0
ENSG00000164035	EMCN	0.013962	0.039414
ENSG00000164032	H2AFZ	507.8	413.293
ENSG00000164031	DNAJB14	6.64467	7.00349
ENSG00000242120	MDFIC2	0	0
ENSG00000198712	MT-CO2	7835.04	8297.71
ENSG00000198715	GLMP	43.3638	33.8198
ENSG00000164038	SLC9B2	3.96613	3.20418
ENSG00000164039	BDH2	4.4547	7.73749
ENSG00000100151	PICK1	27.8483	24.1166
ENSG00000100150	DEPDC5	4.1289	6.039
ENSG00000100156	SLC16A8	0.262962	0.679016
ENSG00000171634	BPTF	6.56204	11.8843
ENSG00000161609	CCDC155	0.200572	0.704374
ENSG00000120068	HOXB8	0.046095	0
ENSG00000284917	EEF1AKMT4-ECE2	0	0
ENSG00000125743	SNRPD2	151.582	137.044
ENSG00000125741	OPA3	3.15368	3.59397
ENSG00000125740	FOSB	0.17587	0.043288
ENSG00000125746	EML2	15.7646	11.6918
ENSG00000125744	RTN2	3.79111	4.08309
Homo_sapiens_newGene_3822	Homo_sapiens_newGene_3822	0.14879	0.879335
Homo_sapiens_newGene_3823	Homo_sapiens_newGene_3823	0.24954	0.400625
Homo_sapiens_newGene_3820	Homo_sapiens_newGene_3820	5.70697	9.00269
Homo_sapiens_newGene_3826	Homo_sapiens_newGene_3826	0.084772	0.635834
Homo_sapiens_newGene_3827	Homo_sapiens_newGene_3827	0	0.474311
Homo_sapiens_newGene_3825	Homo_sapiens_newGene_3825	0.893738	0.34951
ENSG00000167608	TMC4	28.7436	15.4341
ENSG00000285064	SMIM40	0.048911	0
ENSG00000124299	PEPD	24.4597	19.8388
ENSG00000167600	CYP2S1	0.776519	0.982392
ENSG00000167601	AXL	0.054825	0.023546
ENSG00000167604	NFKBID	2.58899	2.67087
ENSG00000243989	ACY1	133.962	94.9598
ENSG00000042832	TG	0.163626	0.039437
ENSG00000096717	SIRT1	5.6147	6.36388
ENSG00000046647	GEMIN8	12.9166	10.5142
ENSG00000240184	PCDHGC3	4.22796	3.25007
Homo_sapiens_newGene_1038	Homo_sapiens_newGene_1038	1.26191	2.21601
Homo_sapiens_newGene_1464	Homo_sapiens_newGene_1464	0.146397	0
Homo_sapiens_newGene_1466	Homo_sapiens_newGene_1466	0	0.194994
Homo_sapiens_newGene_1467	Homo_sapiens_newGene_1467	0.14591	0
Homo_sapiens_newGene_1468	Homo_sapiens_newGene_1468	0	0.414938
Homo_sapiens_newGene_5371	Homo_sapiens_newGene_5371	0	0.556132
Homo_sapiens_newGene_5373	Homo_sapiens_newGene_5373	0	0.336604
Homo_sapiens_newGene_5378	Homo_sapiens_newGene_5378	0.555575	0.834966
Homo_sapiens_newGene_5379	Homo_sapiens_newGene_5379	0.531151	0.817878
ENSG00000166959	MS4A8	0.048041	0
ENSG00000127241	MASP1	0	0
ENSG00000127249	ATP13A4	0	0
ENSG00000283463	HSFX4	0.037277	0.191391
ENSG00000136425	CIB2	3.27005	2.55869
ENSG00000010322	NISCH	22.668	24.6767
ENSG00000158195	WASF2	34.1896	35.2154
ENSG00000060642	PIGV	12.8924	14.0253
ENSG00000128652	HOXD3	0	0
ENSG00000128656	CHN1	0.013401	0
ENSG00000128654	MTX2	24.3323	22.239
ENSG00000128655	PDE11A	0.027638	0
ENSG00000276289	KCNE1B	0	0
ENSG00000173542	MOB1B	4.0587	6.16983
ENSG00000157211	CDCP2	0	0
ENSG00000157212	PAXIP1	10.5507	21.4207
ENSG00000157214	STEAP2	72.7032	109.077
ENSG00000204099	NEU4	0.287776	0.085358
ENSG00000122033	MTIF3	55.4504	51.379
ENSG00000067141	NEO1	9.67368	7.70666
ENSG00000173548	SNX33	6.55233	5.39525
ENSG00000137486	ARRB1	17.3721	20.2826
ENSG00000174013	FBXO45	8.68404	10.72
ENSG00000174015	SPERT	0	0
ENSG00000158445	KCNB1	0.024723	0.023736
ENSG00000174016	TENT5D	0	0
ENSG00000235118	FAM237A	0	0
ENSG00000044090	CUL7	12.4852	9.78956
ENSG00000279395	OR5L1	0	0
ENSG00000204323	SMIM5	0.740498	0.669004
ENSG00000254004	ZNF260	4.30296	5.7015
ENSG00000163705	FANCD2OS	0	0.110898
ENSG00000130287	NCAN	0.013753	0
ENSG00000272949	AC093668.2	0	1.14727
ENSG00000130283	GDF1	0.30782	0.538729
ENSG00000135535	CD164	74.3201	81.1207
ENSG00000154743	TSEN2	12.0216	16.0971
ENSG00000185008	ROBO2	0	0
ENSG00000159714	ZDHHC1	0.120756	0.16028
ENSG00000159713	TPPP3	0	0.368815
ENSG00000186047	DLEU7	0.046116	0
Homo_sapiens_newGene_5170	Homo_sapiens_newGene_5170	0.17289	0
ENSG00000121075	TBX4	0.116922	0
ENSG00000186049	KRT73	0.906422	0.247056
ENSG00000121073	SLC35B1	58.1801	46.0613
ENSG00000171570	RAB4B-EGLN2	1.51794	0
ENSG00000120306	CYSTM1	19.0135	16.4298
ENSG00000171574	ZNF584	11.663	8.72335
ENSG00000111405	ENDOU	0.086515	0.251885
ENSG00000111404	RERGL	0	0
ENSG00000135502	SLC26A10	0.466959	0.821287
ENSG00000135503	ACVR1B	15.6876	16.0329
ENSG00000087128	TMPRSS11E	0.659607	1.48382
ENSG00000135506	OS9	71.4418	61.585
ENSG00000041802	LSG1	23.8088	23.4215
ENSG00000273398	AC017083.3	0.129457	0.047697
ENSG00000174903	RAB1B	273.797	179.129
ENSG00000102763	VWA8	3.8267	4.52731
ENSG00000102760	RGCC	0.586349	1.10436
ENSG00000198455	ZXDB	2.94876	2.71055
ENSG00000198453	ZNF568	2.82638	2.92878
ENSG00000109790	KLHL5	3.78954	5.64445
ENSG00000147488	ST18	0	0
ENSG00000109794	FAM149A	1.41902	1.09024
ENSG00000147485	PXDNL	0	0
ENSG00000147481	SNTG1	0	0
ENSG00000259384	GH1	0	0
ENSG00000068885	IFT80	5.20188	10.3011
ENSG00000136856	SLC2A8	10.8736	9.06075
ENSG00000136854	STXBP1	7.88224	10.7092
ENSG00000132570	PCBD2	6.70315	6.2948
ENSG00000136859	ANGPTL2	0	0.015781
ENSG00000285304	Z83844.3	0.014939	0.554988
ENSG00000065457	ADAT1	26.9007	31.9483
ENSG00000172081	MOB3A	22.1345	20.037
ENSG00000172086	KRCC1	8.19587	6.98309
ENSG00000108774	RAB5C	172.831	130.758
ENSG00000078269	SYNJ2	0.960046	0.930941
ENSG00000108771	DHX58	5.56232	5.06786
ENSG00000146281	PM20D2	0.018626	0.03653
ENSG00000146282	RARS2	4.87387	4.21779
ENSG00000146285	SCML4	0	0
ENSG00000063854	HAGH	36.8284	23.1517
ENSG00000066379	ZNRD1	10.4969	8.58781
ENSG00000132394	EEFSEC	20.546	14.146
ENSG00000145390	USP53	1.95016	3.55311
ENSG00000145391	SETD7	25.7722	26.4161
ENSG00000133627	ACTR3B	8.7744	10.8558
ENSG00000138639	ARHGAP24	0	0.01163
ENSG00000139946	PELI2	1.4386	2.15708
ENSG00000101442	ACTR5	5.3818	5.64959
ENSG00000101443	WFDC2	0.154302	0
ENSG00000101440	ASIP	0.127999	0.302141
ENSG00000101441	CST4	0.349129	0
ENSG00000101446	SPINT3	0.091652	0.300685
ENSG00000101447	FAM83D	41.282	41.1875
ENSG00000115896	PLCL1	0.006238	0
ENSG00000101445	PPP1R16B	0	0.032754
ENSG00000145649	GZMA	0	0
ENSG00000101448	EPPIN	0	0
ENSG00000214063	TSPAN4	22.7657	34.8683
ENSG00000137812	KNL1	3.4876	6.00633
ENSG00000172339	ALG14	1.18638	0.906858
ENSG00000137814	HAUS2	8.645	9.25495
ENSG00000137815	RTF1	14.1773	15.8205
ENSG00000137817	PARP6	0.060094	0
ENSG00000137818	RPLP1	648.297	593.987
ENSG00000137819	PAQR5	0.391401	1.0555
ENSG00000112320	SOBP	0.362461	0.590374
ENSG00000258052	AC025263.2	0	0
ENSG00000173068	BNC2	0	0
ENSG00000173065	FAM222B	7.99111	6.61826
ENSG00000173064	HECTD4	5.02139	5.67108
ENSG00000138092	CENPO	8.42474	11.2762
ENSG00000138095	LRPPRC	24.0703	37.4274
ENSG00000267855	NDUFA7	129.235	115.565
ENSG00000054148	PHPT1	81.1914	69.258
ENSG00000080618	CPB2	0.042425	0.096758
ENSG00000085224	ATRX	7.20055	11.3859
ENSG00000144119	C1QL2	0	0
ENSG00000144118	RALB	20.2126	18.7671
ENSG00000144115	THNSL2	17.265	12.4702
ENSG00000100311	PDGFB	7.13628	6.68235
ENSG00000150433	TMEM218	15.0385	16.038
ENSG00000100312	ACR	0	0
ENSG00000100314	CABP7	0.069737	0.07875
ENSG00000100316	RPL3	2138.53	1960.67
ENSG00000100319	ZMAT5	15.1765	12.0668
ENSG00000104679	R3HCC1	21.3271	22.5154
ENSG00000238227	TMEM250	23.7942	22.9651
ENSG00000156873	PHKG2	22.4302	20.8849
ENSG00000203783	PRR9	0	0
ENSG00000203780	FANK1	0.768422	0.301224
ENSG00000203786	KPRP	0	0
ENSG00000156876	SASS6	3.38399	7.32
ENSG00000156875	MFSD14A	21.0808	27.5065
ENSG00000203785	SPRR2E	0	0
ENSG00000181371	OR5M8	0	0
ENSG00000182938	OTOP3	0	0
ENSG00000181374	CCL13	0	0
ENSG00000172687	ZNF738	3.41775	4.41842
ENSG00000181378	CFAP65	0.17612	0.056431
ENSG00000182931	WFDC10B	0	0
ENSG00000112812	PRSS16	3.94742	5.15174
ENSG00000182934	SRPRA	48.8939	50.1407
Homo_sapiens_newGene_2312	Homo_sapiens_newGene_2312	0.643522	0.493294
Homo_sapiens_newGene_2311	Homo_sapiens_newGene_2311	0.350504	1.08854
Homo_sapiens_newGene_2310	Homo_sapiens_newGene_2310	0	0.194994
Homo_sapiens_newGene_2317	Homo_sapiens_newGene_2317	3.3654	1.13654
Homo_sapiens_newGene_2316	Homo_sapiens_newGene_2316	0.22137	0.398398
Homo_sapiens_newGene_2315	Homo_sapiens_newGene_2315	0	0.768711
Homo_sapiens_newGene_2314	Homo_sapiens_newGene_2314	0	0.600091
Homo_sapiens_newGene_2319	Homo_sapiens_newGene_2319	0.496141	0.267467
ENSG00000064195	DLX3	0.653574	0.275705
ENSG00000064199	SPA17	13.5377	10.0178
ENSG00000086758	HUWE1	35.8308	43.2606
ENSG00000044012	GUCA2B	0	0
ENSG00000109906	ZBTB16	22.0604	19.6044
ENSG00000175946	KLHL38	0	0.025284
ENSG00000260851	AC010542.3	0.111536	0
ENSG00000169660	HEXD	6.51276	7.57889
ENSG00000156299	TIAM1	0.053801	0.149929
ENSG00000156298	TSPAN7	0.358361	0.773773
ENSG00000168398	BDKRB2	0.135389	0.440227
ENSG00000168393	DTYMK	40.6912	35.996
ENSG00000269533	AC003002.3	0	0
ENSG00000168397	ATG4B	22.8698	21.2219
ENSG00000168395	ING5	9.12436	9.34736
ENSG00000168394	TAP1	21.5458	22.7251
Homo_sapiens_newGene_1663	Homo_sapiens_newGene_1663	1.57832	3.08311
Homo_sapiens_newGene_1660	Homo_sapiens_newGene_1660	0.983368	1.51939
Homo_sapiens_newGene_729	Homo_sapiens_newGene_729	0.292793	0
ENSG00000197826	CFAP299	0	0
Homo_sapiens_newGene_1664	Homo_sapiens_newGene_1664	1.17433	2.11124
Homo_sapiens_newGene_1665	Homo_sapiens_newGene_1665	0	0.065553
ENSG00000228083	IFNA14	0	0
Homo_sapiens_newGene_1668	Homo_sapiens_newGene_1668	1.5418	0.96945
Homo_sapiens_newGene_726	Homo_sapiens_newGene_726	1.2245	1.72349
ENSG00000180423	HARBI1	4.17004	3.23487
Homo_sapiens_newGene_722	Homo_sapiens_newGene_722	0.587059	0.241469
ENSG00000103152	MPG	36.941	28.0735
ENSG00000151470	C4orf33	3.09028	2.17817
ENSG00000123500	COL10A1	0	0.062963
ENSG00000123505	AMD1	290.344	355.625
ENSG00000151475	SLC25A31	0	0
ENSG00000156127	BATF	0	0.238769
ENSG00000153187	HNRNPU	77.1498	93.1697
ENSG00000013523	ANGEL1	10.9912	12.4524
ENSG00000123329	ARHGAP9	0.045833	0.067441
ENSG00000142515	KLK3	2859.54	1194.7
ENSG00000142511	GPR32	0	0
ENSG00000142513	ACP4	0.256203	0.220017
ENSG00000142512	SIGLEC10	0.101475	0.055757
ENSG00000068745	IP6K2	77.0885	80.8621
ENSG00000168539	CHRM1	1.27352	1.68463
ENSG00000168538	TRAPPC11	8.31776	9.36893
ENSG00000065717	TLE2	4.36931	5.57476
ENSG00000163704	PRRT3	2.3817	1.69748
ENSG00000184428	TOP1MT	10.8915	11.7471
ENSG00000163701	IL17RE	0.346688	0.411884
ENSG00000163703	CRELD1	24.1435	18.7665
ENSG00000167881	SRP68	50.7282	41.4178
ENSG00000055950	MRPL43	43.7407	33.8004
ENSG00000055957	ITIH1	0	0
ENSG00000055955	ITIH4	0.384668	0.199991
ENSG00000136840	ST6GALNAC4	14.975	19.3872
Homo_sapiens_newGene_2684	Homo_sapiens_newGene_2684	1.40969	1.17692
ENSG00000263761	GDF2	0	0
ENSG00000125534	PPDPF	258.536	180.227
ENSG00000137216	TMEM63B	40.8733	27.3093
ENSG00000115137	DNAJC27	1.098	1.30437
ENSG00000259040	BLOC1S5-TXNDC5	0	0
ENSG00000136848	DAB2IP	9.07136	9.30871
ENSG00000115138	POMC	0	0
ENSG00000051180	RAD51	7.97074	10.5146
ENSG00000205436	EXOC3L4	0.464414	0.352782
ENSG00000205439	KRTAP12-3	0	0
ENSG00000154845	PPP4R1	14.1405	14.9596
ENSG00000157456	CCNB2	44.378	50.9415
ENSG00000166289	PLEKHF1	15.3555	11.8754
ENSG00000157450	RNF111	7.10987	8.49793
ENSG00000108984	MAP2K6	0.294394	1.02175
ENSG00000165959	CLMN	3.46833	3.42707
ENSG00000149527	PLCH2	0.743148	1.12028
ENSG00000165953	SERPINA12	0	0
ENSG00000127990	SGCE	0.068404	0.092255
ENSG00000127993	RBM48	4.71021	5.853
ENSG00000162078	ZG16B	123.989	44.5796
ENSG00000127995	CASD1	4.50294	7.19392
ENSG00000162076	FLYWCH2	53.4021	35.0736
ENSG00000182111	ZNF716	0.037212	0.011256
ENSG00000166750	SLFN5	2.49578	4.67805
ENSG00000162073	PAQR4	20.3775	15.0803
ENSG00000157985	AGAP1	2.12678	2.25611
ENSG00000254245	PCDHGA3	0	0.01628
ENSG00000280789	PAGR1	32.6726	32.1819
ENSG00000165480	SKA3	13.0112	22.5808
ENSG00000165487	MICU2	53.5592	66.9267
ENSG00000178235	SLITRK1	0	0
ENSG00000178234	GALNT11	26.4706	27.1714
ENSG00000178233	TMEM151B	0.131927	0.268214
Homo_sapiens_newGene_4433	Homo_sapiens_newGene_4433	0.448857	0.264898
Homo_sapiens_newGene_4434	Homo_sapiens_newGene_4434	0	0.56083
Homo_sapiens_newGene_4435	Homo_sapiens_newGene_4435	2.40357	0.655333
Homo_sapiens_newGene_4436	Homo_sapiens_newGene_4436	0.434363	0.272135
Homo_sapiens_newGene_4437	Homo_sapiens_newGene_4437	3.04369	0.3423
ENSG00000206013	IFITM5	0	0
ENSG00000005381	MPO	0	0
ENSG00000154188	ANGPT1	0	0
ENSG00000158604	TMED4	51.5033	49.27
ENSG00000256797	KLRF2	0	0
ENSG00000009724	MASP2	0.850421	1.47556
ENSG00000185467	KPNA7	0.227106	0
ENSG00000186652	PRG2	0	0
ENSG00000101161	PRPF6	52.0659	46.0769
ENSG00000101160	CTSZ	64.7866	53.9462
ENSG00000101162	TUBB1	0.049902	0.055102
ENSG00000170027	YWHAG	148.398	163.414
ENSG00000171777	RASGRP4	0	0
ENSG00000171773	NXNL1	0	0
ENSG00000171772	SYCE1	0	0
ENSG00000175213	ZNF408	5.85149	4.98821
ENSG00000175215	CTDSP2	16.8615	23.2266
ENSG00000175216	CKAP5	29.2065	40.8987
ENSG00000179546	HTR1D	0	0
ENSG00000179542	SLITRK4	0	0
ENSG00000170790	OR10A2	0.031126	0
ENSG00000170791	CHCHD7	14.4792	13.9002
ENSG00000196693	ZNF33B	4.97107	7.1896
ENSG00000124313	IQSEC2	7.25975	6.36641
ENSG00000197124	ZNF682	3.05415	5.07781
ENSG00000197125	OR8B8	0	0
ENSG00000197122	SRC	16.3064	12.8174
ENSG00000197123	ZNF679	0	0
ENSG00000197121	PGAP1	0.274721	0.557621
ENSG00000161835	GRASP	1.01525	0.368874
ENSG00000197128	ZNF772	5.99865	6.51301
ENSG00000006125	AP2B1	83.8672	76.8256
ENSG00000121898	CPXM2	0	0.052754
ENSG00000121897	LIAS	4.06385	5.46422
ENSG00000121895	TMEM156	0	0
ENSG00000006128	TAC1	0	0
ENSG00000121892	PDS5A	9.47725	14.296
ENSG00000203995	ZYG11A	0.33754	0.530484
ENSG00000198695	MT-ND6	1429.63	1623.02
ENSG00000198691	ABCA4	0.234823	0.029907
ENSG00000198690	FAN1	14.6187	16.5713
ENSG00000198692	EIF1AY	13.7134	19.5559
ENSG00000072501	SMC1A	20.6484	28.9644
ENSG00000176746	MAGEB6	0.022534	0.090044
ENSG00000176742	OR51V1	0	0
ENSG00000284895	AC119676.1	3.2e-05	0
ENSG00000176749	CDK5R1	2.19388	3.31377
ENSG00000163382	NAXE	153.787	115.398
ENSG00000176290	OR4K3	0	0
ENSG00000176293	ZNF135	0.12582	0.146573
ENSG00000176294	OR4N2	0	0
ENSG00000176299	OR4M1	0	0
ENSG00000204501	PRAMEF15	0	0
ENSG00000204505	PRAMEF9	0.004715	0
ENSG00000178795	GDPD4	0	0
ENSG00000092621	PHGDH	129.512	175.644
ENSG00000268916	CSAG3	30.3328	39.3355
ENSG00000139645	ANKRD52	8.68201	10.9038
ENSG00000136383	ALPK3	3.04045	1.88178
ENSG00000136381	IREB2	15.6192	20.459
ENSG00000132801	ZSWIM3	2.47	2.29634
ENSG00000141579	ZNF750	0	0.02952
ENSG00000141576	RNF157	8.53605	8.7723
ENSG00000141577	CEP131	9.15354	12.4166
ENSG00000141574	SECTM1	19.2116	12.3037
ENSG00000141570	CBX8	8.10318	8.6798
ENSG00000172538	FAM170B	0	0
ENSG00000172530	BANP	12.3832	8.94222
ENSG00000172531	PPP1CA	92.2332	79.9033
ENSG00000172534	HCFC1	16.9071	16.9176
ENSG00000173662	TAS1R1	0.886307	0.587495
ENSG00000173660	UQCRH	388.514	388.399
ENSG00000147804	SLC39A4	11.8001	11.9534
ENSG00000162910	MRPL55	52.5532	38.3522
ENSG00000122203	KIAA1191	44.9351	45.8619
ENSG00000113303	BTNL8	0.057337	0
ENSG00000113300	CNOT6	12.2584	15.3573
ENSG00000073282	TP63	0.008947	0.016842
ENSG00000106443	PHF14	9.8851	12.7915
ENSG00000089737	DDX24	61.192	52.1748
ENSG00000070886	EPHA8	0.062018	0.060317
ENSG00000070882	OSBPL3	2.43084	3.26788
ENSG00000270249	AC093668.1	0	0
ENSG00000224578	HNRNPA1P48	4.67289	6.40602
ENSG00000137522	RNF121	13.734	12.2877
ENSG00000163993	S100P	56.2259	19.1742
ENSG00000145982	FARS2	7.89721	7.57252
ENSG00000175336	APOF	1.74703	0.523585
ENSG00000110651	CD81	182.382	186.597
ENSG00000144057	ST6GAL2	0.008774	0
ENSG00000275740	AC091959.3	0.101021	0.353242
ENSG00000117153	KLHL12	23.9293	29.2547
ENSG00000117152	RGS4	1.0347	0.068492
ENSG00000117151	CTBS	8.47447	8.78181
ENSG00000117155	SSX2IP	12.6991	18.2052
ENSG00000117154	IGSF21	0.728856	0
ENSG00000171984	SHLD1	3.08788	2.04588
ENSG00000171987	C11orf40	0	0
Homo_sapiens_newGene_529	Homo_sapiens_newGene_529	3.81706	6.73175
Homo_sapiens_newGene_528	Homo_sapiens_newGene_528	2.93749	1.41737
Homo_sapiens_newGene_527	Homo_sapiens_newGene_527	0.311801	0
Homo_sapiens_newGene_526	Homo_sapiens_newGene_526	0.715954	0.747421
Homo_sapiens_newGene_525	Homo_sapiens_newGene_525	0.76478	0.816218
ENSG00000171988	JMJD1C	3.01582	7.38874
ENSG00000171989	LDHAL6B	0	0
Homo_sapiens_newGene_521	Homo_sapiens_newGene_521	0	0.388273
ENSG00000103319	EEF2K	10.4945	9.23212
ENSG00000103310	ZP2	0	0
ENSG00000103313	MEFV	0.017165	0.037737
ENSG00000103316	CRYM	3.72042	1.00325
ENSG00000083812	ZNF324	3.48024	3.15465
ENSG00000083814	ZNF671	3.35402	3.13878
ENSG00000083817	ZNF416	1.95392	2.26425
ENSG00000102048	ASB9	0.392152	0.502158
ENSG00000269881	AC004754.1	1.9483	1.24586
ENSG00000175155	YPEL2	3.63303	3.9189
Homo_sapiens_newGene_295	Homo_sapiens_newGene_295	0	0.265087
ENSG00000139350	NEDD1	8.09975	15.7919
Homo_sapiens_newGene_297	Homo_sapiens_newGene_297	0.729337	0.161164
ENSG00000139352	ASCL1	0.010601	0
ENSG00000139354	GAS2L3	2.91007	6.04301
Homo_sapiens_newGene_293	Homo_sapiens_newGene_293	1.16646	2.17563
ENSG00000131165	CHMP1A	54.5032	42.8231
Homo_sapiens_newGene_299	Homo_sapiens_newGene_299	0.942768	1.30947
ENSG00000064607	SUGP2	27.9556	30.288
ENSG00000064601	CTSA	18.9066	16.8905
ENSG00000143919	CAMKMT	2.59853	2.38122
ENSG00000102595	UGGT2	4.08754	4.29539
ENSG00000111218	PRMT8	0	0
ENSG00000180745	CLRN3	0	0
ENSG00000111215	PRR4	0.161814	0
ENSG00000142065	ZFP14	0.538626	0.601153
ENSG00000188517	COL25A1	0	0.007289
ENSG00000183684	ALYREF	70.0961	72.8952
ENSG00000196139	AKR1C3	0.685074	0.232439
ENSG00000109610	SOD3	5.09107	3.15177
ENSG00000109618	SEPSECS	4.15716	4.41579
ENSG00000118271	TTR	3.77158	4.76132
ENSG00000118276	B4GALT6	1.24704	2.60719
ENSG00000149328	GLB1L2	17.0456	21.4215
ENSG00000141744	PNMT	0	0
ENSG00000219626	FAM228B	1.54278	0.894976
ENSG00000137821	LRRC49	2.59731	3.3458
ENSG00000214456	PLIN5	0.073857	0.240379
ENSG00000105063	PPP6R1	26.0209	21.3912
ENSG00000070413	DGCR2	24.9866	23.2288
Homo_sapiens_newGene_3246	Homo_sapiens_newGene_3246	0.965556	1.36731
Homo_sapiens_newGene_3247	Homo_sapiens_newGene_3247	0.270788	0.328926
ENSG00000152910	CNTNAP4	0.991752	0.752774
ENSG00000175482	POLD4	72.891	48.339
Homo_sapiens_newGene_3244	Homo_sapiens_newGene_3244	0.37504	0.419777
ENSG00000146360	GPR6	0	0
ENSG00000127511	SIN3B	17.7877	17.9949
ENSG00000133477	FAM83F	7.51129	6.96469
ENSG00000133475	GGT2	0.299452	0.217784
ENSG00000187510	PLEKHG7	0.053529	0.358293
ENSG00000164512	ANKRD55	0	0
ENSG00000172273	HINFP	6.24946	5.06259
ENSG00000172270	BSG	441.219	345.301
ENSG00000118898	PPL	3.6094	3.45426
ENSG00000118894	EEF2KMT	11.8343	11.6743
ENSG00000186377	CYP4X1	0.035155	0.09092
ENSG00000186376	ZNF75D	3.63415	2.96631
ENSG00000166819	PLIN1	0.653108	0.169572
ENSG00000115446	UNC50	14.9871	14.5109
ENSG00000113845	TIMMDC1	94.0243	81.4508
ENSG00000108255	CRYBA1	0	0.200473
ENSG00000108256	NUFIP2	12.5416	17.8782
ENSG00000104731	KLHDC4	20.1345	21.2568
ENSG00000104738	MCM4	45.6242	73.2369
Homo_sapiens_newGene_2919	Homo_sapiens_newGene_2919	1.25325	0.645153
ENSG00000196455	PIK3R4	9.32626	14.0889
ENSG00000196456	ZNF775	1.52399	4.19311
ENSG00000125207	PIWIL1	0	0
ENSG00000196453	ZNF777	9.65824	9.50916
ENSG00000196459	TRAPPC2	4.13175	4.02133
ENSG00000196458	ZNF605	2.82128	4.07101
ENSG00000197324	LRP10	13.7212	11.5794
ENSG00000104880	ARHGEF18	15.5002	14.2942
ENSG00000104883	PEX11G	8.94959	6.8616
ENSG00000124155	PIGT	44.7213	37.8564
ENSG00000197321	SVIL	0.387663	0.980093
ENSG00000124157	SEMG2	0.147039	0
ENSG00000104886	PLEKHJ1	82.643	57.5323
ENSG00000124159	MATN4	0.052037	0.162732
ENSG00000104888	SLC17A7	0.065196	0.281178
ENSG00000197329	PELI1	1.65545	2.30723
ENSG00000169836	TACR3	0	0
ENSG00000283977	AC084337.2	0	0.043027
ENSG00000140030	GPR65	0.019425	0.012591
ENSG00000019144	PHLDB1	5.66663	8.31292
ENSG00000076513	ANKRD13A	15.4156	21.5179
ENSG00000185055	EFCAB10	0.288136	0.307794
ENSG00000185056	C5orf47	0	0.092781
ENSG00000107282	APBA1	0.22589	0.205304
ENSG00000185053	SGCZ	0	0
ENSG00000185052	SLC24A3	0.04788	0.113701
ENSG00000218823	PAPOLB	0	0
ENSG00000152284	TCF7L1	0	0.25143
ENSG00000106771	TMEM245	12.0464	16.0948
ENSG00000106772	PRUNE2	47.3581	54.7858
ENSG00000103056	SMPD3	0.757767	1.13948
ENSG00000151532	VTI1A	3.94867	4.80047
ENSG00000103051	COG4	41.373	32.8154
ENSG00000076716	GPC4	2.07464	2.20395
Homo_sapiens_newGene_888	Homo_sapiens_newGene_888	0.146504	0
Homo_sapiens_newGene_889	Homo_sapiens_newGene_889	0.423309	0.655072
ENSG00000179242	CDH4	0.103712	0.059878
Homo_sapiens_newGene_880	Homo_sapiens_newGene_880	6.15222	10.2125
ENSG00000152133	GPATCH11	2.84066	4.04705
Homo_sapiens_newGene_882	Homo_sapiens_newGene_882	3.27113	4.48387
Homo_sapiens_newGene_883	Homo_sapiens_newGene_883	2.05587	3.66555
ENSG00000152137	HSPB8	8.42862	8.91882
Homo_sapiens_newGene_886	Homo_sapiens_newGene_886	3.17635	2.09453
Homo_sapiens_newGene_887	Homo_sapiens_newGene_887	23.8667	27.7123
Homo_sapiens_newGene_2502	Homo_sapiens_newGene_2502	0.444708	0.656931
Homo_sapiens_newGene_2503	Homo_sapiens_newGene_2503	0.793142	1.35035
ENSG00000102908	NFAT5	4.33817	8.11615
Homo_sapiens_newGene_2501	Homo_sapiens_newGene_2501	0.53796	1.49372
Homo_sapiens_newGene_2504	Homo_sapiens_newGene_2504	1.38788	2.28181
Homo_sapiens_newGene_2505	Homo_sapiens_newGene_2505	0	0.30645
ENSG00000106483	SFRP4	0.014807	0
ENSG00000102900	NUP93	47.6283	45.7399
ENSG00000102901	CENPT	18.6469	27.6432
ENSG00000102904	TSNAXIP1	0.487419	0.717405
ENSG00000106484	MEST	20.3541	41.3624
ENSG00000018236	CNTN1	0	0
Homo_sapiens_newGene_4219	Homo_sapiens_newGene_4219	0.892751	0.71696
Homo_sapiens_newGene_4210	Homo_sapiens_newGene_4210	0.16052	0.325594
Homo_sapiens_newGene_4211	Homo_sapiens_newGene_4211	0	0.615468
Homo_sapiens_newGene_4212	Homo_sapiens_newGene_4212	0.355928	0
Homo_sapiens_newGene_4213	Homo_sapiens_newGene_4213	0	0.361932
Homo_sapiens_newGene_4215	Homo_sapiens_newGene_4215	0.606524	0
Homo_sapiens_newGene_4216	Homo_sapiens_newGene_4216	0.230546	0.254876
Homo_sapiens_newGene_4217	Homo_sapiens_newGene_4217	0.332415	0.324214
ENSG00000178802	MPI	49.062	38.277
ENSG00000143079	CTTNBP2NL	3.65121	6.16505
ENSG00000178804	H1FOO	0	0
ENSG00000266265	KLF14	0.073298	0.022469
ENSG00000251369	ZNF550	2.92011	3.97329
ENSG00000178809	TRIM73	2.0213	3.58537
ENSG00000092020	PPP2R3C	9.98115	16.9821
ENSG00000185942	NKAIN3	0	0
ENSG00000185940	KRTAP5-5	0.009415	0.090914
ENSG00000185947	ZNF267	2.73972	5.94533
ENSG00000185946	RNPC3	2.15267	2.81912
ENSG00000204628	RACK1	965.569	952.836
ENSG00000204624	DISP3	0.093689	0.058442
ENSG00000114450	GNB4	19.6823	14.7914
ENSG00000114455	HHLA2	0	0
ENSG00000204193	TXNDC8	0	0
ENSG00000204195	AWAT1	0	0
ENSG00000162300	ZFPL1	28.268	22.687
Homo_sapiens_newGene_1368	Homo_sapiens_newGene_1368	4.03865	4.91182
Homo_sapiens_newGene_1363	Homo_sapiens_newGene_1363	0.451972	0
Homo_sapiens_newGene_1367	Homo_sapiens_newGene_1367	0	0.329545
ENSG00000142303	ADAMTS10	0	0
ENSG00000233802	TRIM49D2	20.3896	12.883
ENSG00000233803	TSPY4	0	0
Homo_sapiens_newGene_3293	Homo_sapiens_newGene_3293	3.68433	3.64971
Homo_sapiens_newGene_3292	Homo_sapiens_newGene_3292	10.9791	10.1724
Homo_sapiens_newGene_3295	Homo_sapiens_newGene_3295	0.235242	0.486785
Homo_sapiens_newGene_3294	Homo_sapiens_newGene_3294	1.56703	2.18381
Homo_sapiens_newGene_3297	Homo_sapiens_newGene_3297	0.312091	0
Homo_sapiens_newGene_3296	Homo_sapiens_newGene_3296	0.21084	0.394149
Homo_sapiens_newGene_3299	Homo_sapiens_newGene_3299	0.169787	0.14456
Homo_sapiens_newGene_3298	Homo_sapiens_newGene_3298	0.328691	0.676225
ENSG00000183479	TREX2	3.20362	0.736899
ENSG00000163519	TRAT1	0	0
ENSG00000183475	ASB7	4.4707	5.86914
ENSG00000183474	GTF2H2C	56.3333	49.8554
ENSG00000163516	ANKZF1	29.2862	20.3148
ENSG00000163517	HDAC11	10.5237	9.65693
ENSG00000163510	CWC22	5.17635	7.50708
ENSG00000283199	C13orf46	1.8198	1.47097
ENSG00000163513	TGFBR2	0.421258	0.195079
ENSG00000205572	SERF1B	28.3497	22.7428
ENSG00000205571	SMN2	33.7693	22.6403
ENSG00000187545	PRAMEF10	0	0
ENSG00000127540	UQCR11	96.5921	74.6875
ENSG00000106070	GRB10	13.6046	24.6511
ENSG00000143199	ADCY10	0.063265	0.100062
ENSG00000156234	CXCL13	0.167328	0
ENSG00000125945	ZNF436	2.53155	2.30422
ENSG00000125944	HNRNPR	50.2523	58.2027
ENSG00000090316	MAEA	41.0608	39.5896
ENSG00000278272	HIST1H3C	0	0
ENSG00000106078	COBL	6.24127	6.0663
ENSG00000008394	MGST1	181.661	209.385
ENSG00000130414	NDUFA10	16.7889	17.8501
ENSG00000130413	STK33	4.84182	9.16514
ENSG00000050628	PTGER3	0	0.067955
ENSG00000164898	FMC1	26.3436	26.9394
ENSG00000164896	FASTK	74.5847	70.697
ENSG00000164897	TMUB1	36.5949	35.5619
ENSG00000164893	SLC7A13	0.029466	0.031149
ENSG00000044446	PHKA2	5.6406	5.40126
ENSG00000155622	XAGE2	0	0.173539
ENSG00000155621	C9orf85	4.68565	5.64403
ENSG00000182704	TSKU	27.8359	17.7339
ENSG00000182700	IGIP	1.76967	2.56431
ENSG00000155629	PIK3AP1	4.81559	5.97381
ENSG00000186638	KIF24	2.28344	3.96536
ENSG00000011332	DPF1	2.53671	3.48662
ENSG00000186635	ARAP1	16.7741	15.9732
ENSG00000170615	SLC26A5	0	0.023813
ENSG00000170613	FAM71B	0	0
ENSG00000196159	FAT4	0.010896	0
ENSG00000196154	S100A4	1.64792	1.83483
ENSG00000196155	PLEKHG4	10.0024	8.41097
ENSG00000196156	KRTAP4-3	0	0
ENSG00000196150	ZNF250	1.70149	2.00029
ENSG00000196151	WDSUB1	1.8694	2.22535
ENSG00000196152	ZNF79	2.56228	3.41087
ENSG00000128340	RAC2	0.102537	0.531564
ENSG00000128342	LIF	1.89943	1.84522
ENSG00000128346	C22orf23	4.8169	4.89856
ENSG00000120594	PLXDC2	2.00399	1.12371
ENSG00000104881	PPP1R13L	3.20166	2.09004
ENSG00000175398	OR10P1	0	0
ENSG00000175395	ZNF25	1.27364	1.45358
ENSG00000175390	EIF3F	116.467	109.039
ENSG00000198088	NUP62CL	3.89916	6.52219
ENSG00000198089	SFI1	4.72898	6.43378
ENSG00000096006	CRISP3	1.93922	4.89238
ENSG00000134882	UBAC2	34.3367	30.0284
ENSG00000198087	CD2AP	21.1982	28.7691
ENSG00000198081	ZBTB14	4.21544	5.80198
ENSG00000134884	ARGLU1	10.0005	12.902
ENSG00000198083	KRTAP9-9	0	0
Homo_sapiens_newGene_2008	Homo_sapiens_newGene_2008	0.782034	0.980787
ENSG00000204444	APOM	0.666245	0.988865
ENSG00000198336	MYL4	0	0
ENSG00000146109	ABT1	11.2612	9.71639
ENSG00000198331	HYLS1	4.262	4.20751
Homo_sapiens_newGene_2002	Homo_sapiens_newGene_2002	0.719173	1.2157
Homo_sapiens_newGene_2001	Homo_sapiens_newGene_2001	0.103	0.322437
ENSG00000276547	PCDHGB5	0.588177	0.322504
ENSG00000160796	NBEAL2	10.0127	13.3774
ENSG00000160791	CCR5	0	0
ENSG00000160799	CCDC12	30.8963	30.8361
ENSG00000167220	HDHD2	24.5939	23.9079
ENSG00000168040	FADD	26.037	17.8855
ENSG00000249861	LGALS16	0	0
ENSG00000249860	MTRNR2L5	0	0
ENSG00000176155	CCDC57	18.6017	24.1909
ENSG00000176153	GPX2	2.12325	0.958817
ENSG00000146166	LGSN	0	0
ENSG00000036473	OTC	0	0
ENSG00000132109	TRIM21	8.33267	9.30093
ENSG00000133275	CSNK1G2	39.3414	36.3877
ENSG00000148300	REXO4	20.9294	19.3422
ENSG00000188488	SERPINA5	0.148589	0.04563
ENSG00000275163	AC117457.1	0	0
ENSG00000148308	GTF3C5	31.9484	33.3339
ENSG00000095066	HOOK2	34.5127	33.0348
ENSG00000135823	STX6	7.96764	8.51104
ENSG00000135821	GLUL	60.918	53.7119
ENSG00000135824	RGS8	0.016086	0
ENSG00000135829	DHX9	56.1923	65.6516
ENSG00000135828	RNASEL	1.74596	2.06299
ENSG00000162761	LMX1A	0.063184	0.033003
ENSG00000083520	DIS3	1.83273	2.69339
ENSG00000249240	AC069368.1	0	0
ENSG00000249242	TMEM150C	0	0
ENSG00000162769	FLVCR1	5.52475	7.54549
ENSG00000241476	SSX2	0	0.045775
ENSG00000112796	ENPP5	3.09105	3.11244
ENSG00000173253	DMRT2	0.199999	0.337967
ENSG00000173250	GPR151	0	0
ENSG00000173258	ZNF483	0.836195	1.20656
ENSG00000116161	CACYBP	42.0082	50.6101
ENSG00000258973	AL096870.1	0.080969	0
ENSG00000271092	TMEM56-RWDD3	0	0.67653
ENSG00000021776	AQR	6.86926	7.99574
ENSG00000272674	PCDHB16	0.008665	0
ENSG00000271321	CTAGE6	0.041932	0.026694
ENSG00000130997	POLN	0.338093	0.583328
ENSG00000236737	GAGE12B	0	0
ENSG00000232434	AJM1	4.85882	3.93431
ENSG00000174705	SH3PXD2B	4.099	5.66687
ENSG00000234776	C11orf94	0.539168	0.461328
ENSG00000117691	NENF	11.8412	11.6086
ENSG00000113532	ST8SIA4	0.031518	0.067813
ENSG00000117697	NSL1	16.4862	21.187
ENSG00000145536	ADAMTS16	0.004998	0
ENSG00000170935	NCBP2L	0.313985	0.143047
ENSG00000086544	ITPKC	8.12776	6.11231
ENSG00000076067	RBMS2	1.41578	2.43018
ENSG00000086548	CEACAM6	0.181024	0.246863
ENSG00000167283	ATP5MG	85.4987	73.0949
ENSG00000039600	SOX30	0	0
ENSG00000273259	AL049839.2	0	0.115052
ENSG00000156427	FGF18	0.162171	0.059205
ENSG00000012779	ALOX5	0.360526	0.853651
Homo_sapiens_newGene_311	Homo_sapiens_newGene_311	1.5769	1.45093
Homo_sapiens_newGene_312	Homo_sapiens_newGene_312	0.240522	0.667451
Homo_sapiens_newGene_313	Homo_sapiens_newGene_313	0.38938	0.244897
Homo_sapiens_newGene_314	Homo_sapiens_newGene_314	3.04121	3.12621
Homo_sapiens_newGene_316	Homo_sapiens_newGene_316	0.760539	0.524816
Homo_sapiens_newGene_317	Homo_sapiens_newGene_317	0.270328	0.877724
Homo_sapiens_newGene_318	Homo_sapiens_newGene_318	0.490679	1.07336
ENSG00000143278	F13B	0	0
ENSG00000156395	SORCS3	0	0
ENSG00000156398	SFXN2	12.0099	10.555
ENSG00000275954	TBC1D3F	0.02474	0
ENSG00000064835	POU1F1	0	0
ENSG00000176834	VSIG10	6.11024	6.93002
ENSG00000181626	ANKRD62	0.115703	0.113029
ENSG00000181625	SLX1B	7.66185	8.10559
ENSG00000110375	UPK2	0.27777	0.255451
ENSG00000134697	GNL2	40.1121	48.1166
ENSG00000269964	MEI4	0	0
ENSG00000134690	CDCA8	24.1443	22.8377
ENSG00000168743	NPNT	0.09278	0.747481
ENSG00000134698	AGO4	6.03914	6.68033
ENSG00000108861	DUSP3	27.9874	29.3816
ENSG00000215203	GRXCR1	0	0
ENSG00000143891	GALM	0.058995	0.308929
ENSG00000071246	VASH1	1.67254	1.84916
ENSG00000071242	RPS6KA2	6.82182	6.90313
ENSG00000071243	ING3	2.88426	5.08556
ENSG00000102401	ARMCX3	18.1314	19.692
ENSG00000105926	MPP6	2.93737	5.61811
ENSG00000105929	ATP6V0A4	0.535587	0.497253
ENSG00000105928	GSDME	1.61029	2.77552
ENSG00000132669	RIN2	1.1548	2.57843
ENSG00000132664	POLR3F	6.0497	6.91399
ENSG00000132661	NXT1	7.93527	6.77254
ENSG00000119596	YLPM1	11.6874	14.3379
ENSG00000156282	CLDN17	0	0
ENSG00000119599	DCAF4	7.57897	6.81836
ENSG00000139679	LPAR6	1.66787	1.67874
ENSG00000148841	ITPRIP	3.00504	3.83919
ENSG00000148840	PPRC1	9.34014	12.3206
ENSG00000148843	PDCD11	21.2766	22.5152
ENSG00000148842	CNNM2	2.56891	3.8181
ENSG00000187701	OR2T27	0	0
ENSG00000148848	ADAM12	0.074286	0.128471
ENSG00000139675	HNRNPA1L2	2.23836	3.89568
ENSG00000162624	LHX8	0	0
ENSG00000162627	SNX7	9.72106	9.53539
ENSG00000162621	LRRC53	0	0
ENSG00000162620	LRRIQ3	0.105174	0
ENSG00000162623	TYW3	10.9611	14.8311
ENSG00000188706	ZDHHC9	31.7322	20.8
ENSG00000188707	ZBED6CL	1.17542	1.34934
ENSG00000185634	SHC4	0.201223	0.250006
ENSG00000165076	PRSS37	0	0
ENSG00000165071	TMEM71	0.022037	0.025243
ENSG00000185630	PBX1	0.427983	1.48281
ENSG00000185633	NDUFA4L2	7.01793	3.7177
ENSG00000165072	MAMDC2	0	0.035537
ENSG00000165078	CPA6	0	0
ENSG00000101353	MROH8	0.038614	0.128653
ENSG00000169903	TM4SF4	0	0
ENSG00000169902	TPST1	5.3661	6.80144
ENSG00000169905	TOR1AIP2	10.8682	12.4878
ENSG00000169906	S100G	0	0
ENSG00000169908	TM4SF1	38.5806	40.8386
ENSG00000089902	RCOR1	10.0057	10.6974
ENSG00000180287	PLD5	0	0
ENSG00000112619	PRPH2	0	0.023719
ENSG00000152894	PTPRK	2.28561	1.76604
ENSG00000228075	BOD1L2	0	0
ENSG00000138780	GSTCD	3.29881	5.09499
ENSG00000138785	INTS12	11.3321	12.3423
ENSG00000014164	ZC3H3	6.64681	5.72241
ENSG00000258691	AL355102.2	0.060483	0
ENSG00000154803	FLCN	11.87	18.6872
ENSG00000196792	STRN3	12.221	14.0314
ENSG00000196793	ZNF239	6.65829	9.04847
ENSG00000164304	CAGE1	0.045073	0.05789
ENSG00000164305	CASP3	11.654	15.4201
ENSG00000164306	PRIMPOL	5.19598	7.11071
ENSG00000164307	ERAP1	4.89894	5.37861
ENSG00000164300	SERINC5	73.8757	57.7867
Homo_sapiens_newGene_1659	Homo_sapiens_newGene_1659	0	0.194994
ENSG00000164303	ENPP6	0	0
ENSG00000164308	ERAP2	0.551811	1.29806
ENSG00000164309	CMYA5	0.01666	0.019762
ENSG00000100401	RANGAP1	102.374	83.3095
ENSG00000100403	ZC3H7B	26.2583	17.8641
ENSG00000104381	GDAP1	4.67436	6.76711
ENSG00000212899	KRTAP3-3	0	0
ENSG00000104388	RAB2A	32.6814	26.7639
Homo_sapiens_newGene_4809	Homo_sapiens_newGene_4809	1.7281	0.949528
Homo_sapiens_newGene_4808	Homo_sapiens_newGene_4808	0.38296	0.441031
Homo_sapiens_newGene_4805	Homo_sapiens_newGene_4805	1.76658	0.460075
Homo_sapiens_newGene_4804	Homo_sapiens_newGene_4804	3.41147	4.9709
Homo_sapiens_newGene_4807	Homo_sapiens_newGene_4807	1.20674	0.810689
Homo_sapiens_newGene_4806	Homo_sapiens_newGene_4806	0.432173	0
Homo_sapiens_newGene_4801	Homo_sapiens_newGene_4801	6.67834	4.76921
Homo_sapiens_newGene_4800	Homo_sapiens_newGene_4800	0.50938	0.304101
Homo_sapiens_newGene_4803	Homo_sapiens_newGene_4803	1.70842	1.91492
ENSG00000125430	HS3ST3B1	0.149993	0.162913
ENSG00000125434	SLC25A35	12.0889	10.8275
ENSG00000203896	LIME1	0.859105	1.81118
ENSG00000182628	SKA2	14.8239	16.3693
ENSG00000182621	PLCB1	1.02046	1.02906
ENSG00000256349	AP002748.4	0	0
ENSG00000254852	NPIPA2	1.15923	2.48715
ENSG00000007402	CACNA2D2	0.978134	0.953319
ENSG00000254858	MPV17L2	24.3758	24.0901
ENSG00000104967	NOVA2	0	0.060025
ENSG00000104964	AES	152.138	114.191
ENSG00000104960	PTOV1	50.609	44.4296
ENSG00000054523	KIF1B	16.1889	20.6911
ENSG00000239264	TXNDC5	65.2688	68.1014
Homo_sapiens_newGene_5042	Homo_sapiens_newGene_5042	0.100879	0.120398
Homo_sapiens_newGene_5043	Homo_sapiens_newGene_5043	1.56876	1.68005
Homo_sapiens_newGene_5041	Homo_sapiens_newGene_5041	0.183655	0.776501
ENSG00000106524	ANKMY2	3.03837	3.84622
ENSG00000155868	MED7	6.02323	6.82116
Homo_sapiens_newGene_5044	Homo_sapiens_newGene_5044	1.15359	0.428148
Homo_sapiens_newGene_5048	Homo_sapiens_newGene_5048	0.303633	0.985599
ENSG00000008988	RPS20	692.925	626.773
ENSG00000180919	OR56B4	0	0
ENSG00000180917	CMTR2	7.90794	11.8371
ENSG00000180914	OXTR	0.221406	0.647092
Homo_sapiens_newGene_1972	Homo_sapiens_newGene_1972	0	0.325715
Homo_sapiens_newGene_1970	Homo_sapiens_newGene_1970	1.50268	1.30917
Homo_sapiens_newGene_1976	Homo_sapiens_newGene_1976	2.87187	3.51413
Homo_sapiens_newGene_1977	Homo_sapiens_newGene_1977	10.5016	11.1838
Homo_sapiens_newGene_1975	Homo_sapiens_newGene_1975	0.277968	0
Homo_sapiens_newGene_1978	Homo_sapiens_newGene_1978	122.819	133.228
Homo_sapiens_newGene_1979	Homo_sapiens_newGene_1979	0.125724	0.168583
ENSG00000124479	NDP	0.08386	0.153187
Homo_sapiens_newGene_2775	Homo_sapiens_newGene_2775	0	0.354106
Homo_sapiens_newGene_2777	Homo_sapiens_newGene_2777	1.42036	1.22178
Homo_sapiens_newGene_2776	Homo_sapiens_newGene_2776	3.6697	3.10121
Homo_sapiens_newGene_2771	Homo_sapiens_newGene_2771	0.295806	0.097665
Homo_sapiens_newGene_2770	Homo_sapiens_newGene_2770	0.219847	0.097161
Homo_sapiens_newGene_2773	Homo_sapiens_newGene_2773	0.37256	0.110497
Homo_sapiens_newGene_2772	Homo_sapiens_newGene_2772	0.131404	0.100238
Homo_sapiens_newGene_2779	Homo_sapiens_newGene_2779	0.454087	1.20259
Homo_sapiens_newGene_2778	Homo_sapiens_newGene_2778	0	0.267088
ENSG00000012983	MAP4K5	5.61319	8.24861
ENSG00000152076	CCDC74B	0.557241	0.448271
ENSG00000169174	PCSK9	0.070361	0.111303
ENSG00000213316	LTC4S	0.797707	0.349465
ENSG00000156983	BRPF1	5.49766	7.03727
ENSG00000037474	NSUN2	59.6689	62.0717
ENSG00000095261	PSMD5	12.4207	12.622
ENSG00000123297	TSFM	27.8097	36.8162
ENSG00000091947	TMEM101	13.7907	12.564
Homo_sapiens_newGene_4395	Homo_sapiens_newGene_4395	2.98465	2.87215
Homo_sapiens_newGene_4394	Homo_sapiens_newGene_4394	0.190513	0.539211
Homo_sapiens_newGene_4391	Homo_sapiens_newGene_4391	2.23225	2.143
Homo_sapiens_newGene_4399	Homo_sapiens_newGene_4399	1.54561	0.463568
Homo_sapiens_newGene_4398	Homo_sapiens_newGene_4398	8.01626	6.18195
Homo_sapiens_newGene_4028	Homo_sapiens_newGene_4028	4.71495	5.93428
ENSG00000047597	XK	0	0
Homo_sapiens_newGene_4023	Homo_sapiens_newGene_4023	0.10952	0.472881
Homo_sapiens_newGene_4022	Homo_sapiens_newGene_4022	2.70861	3.14336
Homo_sapiens_newGene_4020	Homo_sapiens_newGene_4020	1.06377	0.706541
Homo_sapiens_newGene_4027	Homo_sapiens_newGene_4027	0.288412	0.589124
ENSG00000128965	CHAC1	8.92422	6.23268
Homo_sapiens_newGene_4025	Homo_sapiens_newGene_4025	0.099415	0.529667
ENSG00000157168	NRG1	0	0
ENSG00000123124	WWP1	20.4261	22.4893
ENSG00000113140	SPARC	0.64312	0.67276
ENSG00000184113	CLDN5	0.313144	0.221964
ENSG00000184110	EIF3C	35.6038	37.5889
ENSG00000163239	TDRD10	0	0.025212
ENSG00000168229	PTGDR	0	0
ENSG00000168228	ZCCHC4	2.41747	2.62293
ENSG00000163235	TGFA	1.27326	1.17781
ENSG00000166049	PASD1	0	0
ENSG00000162545	CAMK2N1	7.78503	6.33557
ENSG00000166046	TCP11L2	3.31587	2.91267
ENSG00000162542	TMCO4	10.9092	8.39557
ENSG00000162543	UBXN10	0	0
ENSG00000284609	OR8B3	0	0
ENSG00000204010	IFIT1B	0	0
ENSG00000204019	CT83	0	0
ENSG00000146839	ZAN	0	0.013038
ENSG00000184434	LRRC19	0.030342	0.041225
ENSG00000254087	LYN	5.46015	7.65655
ENSG00000283654	LMLN2	0	0
ENSG00000158113	LRRC43	0	0
Homo_sapiens_newGene_3558	Homo_sapiens_newGene_3558	0.280234	0
ENSG00000137776	SLTM	18.0021	26.206
ENSG00000137770	CTDSPL2	4.04159	9.60484
Homo_sapiens_newGene_3553	Homo_sapiens_newGene_3553	0.728049	0.44712
Homo_sapiens_newGene_3550	Homo_sapiens_newGene_3550	0.248012	0
Homo_sapiens_newGene_3557	Homo_sapiens_newGene_3557	0.270867	0.380104
Homo_sapiens_newGene_3554	Homo_sapiens_newGene_3554	1.18999	0.728443
Homo_sapiens_newGene_3555	Homo_sapiens_newGene_3555	0.283123	0
ENSG00000130204	TOMM40	33.0101	36.5428
ENSG00000130202	NECTIN2	16.8623	16.836
ENSG00000130203	APOE	0.209999	0.188215
ENSG00000011275	RNF216	7.74195	8.36962
ENSG00000157837	SPPL3	7.02388	7.99977
ENSG00000130208	APOC1	0.296001	0.894776
ENSG00000157833	GAREM2	1.26202	2.28923
ENSG00000168522	FNTA	23.8779	25.5904
ENSG00000165533	TTC8	18.1428	13.259
ENSG00000161091	MFSD12	45.7391	41.5404
ENSG00000171476	HOPX	0.274321	0.306351
ENSG00000205057	CLLU1OS	0.123067	0
ENSG00000121381	TAS2R9	0	0
ENSG00000121380	BCL2L14	0.897352	1.87904
ENSG00000178381	ZFAND2A	17.8922	10.9958
ENSG00000042429	MED17	8.80536	9.47912
ENSG00000178385	PLEKHM3	1.76679	1.98135
ENSG00000178386	ZNF223	1.3985	1.94115
ENSG00000171867	PRNP	19.1696	23.0369
ENSG00000171865	RNASEH1	14.0381	15.8589
ENSG00000171864	PRND	0	0
ENSG00000171863	RPS7	553.446	520.213
ENSG00000171862	PTEN	3.38175	4.54517
ENSG00000171861	MRM3	15.717	14.4576
ENSG00000171860	C3AR1	0.039404	0
ENSG00000041880	PARP3	10.4891	6.85164
ENSG00000174982	OR4S2	0	0
ENSG00000174989	FBXW8	5.57547	7.09518
ENSG00000134453	RBM17	22.6755	28.841
ENSG00000134452	FBH1	21.5461	20.6369
Homo_sapiens_newGene_5289	Homo_sapiens_newGene_5289	6.88906	7.99111
ENSG00000124802	EEF1E1	38.7627	40.2582
ENSG00000161328	LRRC56	2.10977	1.77951
ENSG00000160058	BSDC1	31.5737	26.2853
ENSG00000160055	TMEM234	7.35862	6.14085
ENSG00000243317	STMP1	13.4734	21.5942
ENSG00000215045	GRID2IP	1.03609	0.865646
ENSG00000160050	CCDC28B	7.52939	10.1578
ENSG00000160051	IQCC	3.86159	3.57146
ENSG00000215041	NEURL4	14.9886	15.8919
ENSG00000042286	AIFM2	0.915434	0.738434
ENSG00000285385	AC098582.1	0	0
ENSG00000285382	FO393400.1	0.043745	0
ENSG00000175581	MRPL48	23.5329	22.6482
ENSG00000175582	RAB6A	44.6856	43.2595
ENSG00000036530	CYP46A1	0.169952	0.272554
ENSG00000177984	LCN15	0	0
ENSG00000065989	PDE4A	0.854067	1.84223
ENSG00000177981	ASB8	10.5144	12.0206
ENSG00000177989	ODF3B	5.78141	4.66038
ENSG00000175634	RPS6KB2	75.842	48.7083
ENSG00000135324	MRAP2	0.020399	0
ENSG00000147400	CETN2	21.8603	19.7991
ENSG00000147403	RPL10	408.181	317.76
ENSG00000147408	CSGALNACT1	6.64303	3.75245
ENSG00000131668	BARX1	0.429849	0.407098
ENSG00000213265	TSGA13	0.069846	0.023641
ENSG00000221977	OR4E2	0	0
ENSG00000003137	CYP26B1	0.069702	0.223992
ENSG00000221970	OR2A1	0.030771	0.079116
ENSG00000248099	INSL3	0	0
ENSG00000132313	MRPL35	7.64439	9.97457
ENSG00000221978	CCNL2	33.2587	47.0641
ENSG00000237763	AMY1A	0	0
ENSG00000177673	TEX44	0.062454	0
ENSG00000177674	AGTRAP	133.963	101.172
ENSG00000177675	CD163L1	2.78145	1.64142
ENSG00000237765	FAM200B	4.56718	5.32222
ENSG00000177679	SRRM3	2.22069	3.73376
ENSG00000272196	HIST2H2AA4	184.372	83.4945
ENSG00000172009	THOP1	47.0845	42.688
ENSG00000172000	ZNF556	0.026834	0
ENSG00000172005	MAL	0	0
ENSG00000172006	ZNF554	1.79054	1.49672
ENSG00000172007	RAB33B	1.68013	1.92532
Homo_sapiens_newGene_4984	Homo_sapiens_newGene_4984	0	0.226971
ENSG00000188277	C15orf62	0.801475	1.21481
ENSG00000198805	PNP	46.634	53.6183
ENSG00000248329	APELA	0	0
Homo_sapiens_newGene_4987	Homo_sapiens_newGene_4987	0.257658	0
ENSG00000069869	NEDD4	1.47594	1.94497
ENSG00000155252	PI4K2A	13.3719	11.2866
ENSG00000259900	AC026464.1	0	0.052494
ENSG00000115816	CEBPZ	8.93534	11.7234
ENSG00000071991	CDH19	0	0
ENSG00000071994	PDCD2	16.6087	16.0953
ENSG00000118997	DNAH7	0.051913	0.229664
ENSG00000157429	ZNF19	1.0215	1.45487
ENSG00000138018	SELENOI	12.9704	16.3519
ENSG00000282881	AL136373.1	0	0
ENSG00000271425	NBPF10	0.690419	1.39816
ENSG00000146469	VIP	0	0
ENSG00000136144	RCBTB1	10.4472	15.9102
ENSG00000136147	PHF11	7.95339	5.16835
ENSG00000136146	MED4	12.8451	16.6118
ENSG00000136141	LRCH1	1.79603	3.03142
ENSG00000136143	SUCLA2	22.178	25.3256
ENSG00000196800	SPINK14	0	0
ENSG00000196805	SPRR2B	0	0
ENSG00000172915	NBEA	0.118444	0.405737
ENSG00000144191	CNGA3	0	0
ENSG00000144199	FAHD2B	4.37728	3.22446
ENSG00000236383	CCDC200	0	0
ENSG00000077279	DCX	0	0
ENSG00000085117	CD82	5.36269	7.12542
ENSG00000077274	CAPN6	0.023059	0.090557
ENSG00000174514	MFSD4A	0.562589	1.04267
ENSG00000110944	IL23A	0.496609	0.650416
ENSG00000174516	PELI3	10.1475	9.24211
ENSG00000203705	TATDN3	9.2954	9.95961
ENSG00000116731	PRDM2	6.54854	8.0788
ENSG00000112893	MAN2A1	3.18042	3.59252
ENSG00000274068	AL449266.1	0.135711	0.179523
ENSG00000088448	ANKRD10	12.343	11.3296
ENSG00000269026	AC003006.1	0	0
ENSG00000072310	SREBF1	119.005	126.922
ENSG00000072315	TRPC5	0	0
ENSG00000269028	MTRNR2L12	1.10572	1.34563
ENSG00000139053	PDE6H	0	0
ENSG00000139055	ERP27	0	0.02791
ENSG00000151748	SAV1	6.43807	7.83108
ENSG00000285558	AC112504.2	0	0
ENSG00000151743	AMN1	1.91874	2.88806
ENSG00000151746	BICD1	10.8751	10.1143
ENSG00000140443	IGF1R	19.7858	6.86261
ENSG00000170876	TMEM43	12.2182	15.5608
ENSG00000170873	MTSS1	0.230838	0.253702
ENSG00000170871	KIAA0232	10.3538	9.49141
ENSG00000198513	ATL1	0.275134	0.122602
ENSG00000013619	MAMLD1	0.411798	0.711967
ENSG00000117069	ST6GALNAC5	0.04703	0.025629
ENSG00000113761	ZNF346	7.99416	8.66065
ENSG00000113763	UNC5A	1.87463	1.24911
ENSG00000169379	ARL13B	3.91413	5.223
ENSG00000140993	TIGD7	4.69997	5.39446
ENSG00000140992	PDPK1	11.819	15.3979
ENSG00000140990	NDUFB10	257.014	202.958
ENSG00000169372	CRADD	17.1514	13.2828
ENSG00000140995	DEF8	25.1679	20.1583
ENSG00000169371	SNUPN	29.7456	25.3332
ENSG00000197416	FABP12	0	0
ENSG00000110492	MDK	131.905	210.649
ENSG00000110497	AMBRA1	7.5365	7.06535
ENSG00000111728	ST8SIA1	0	0.013203
ENSG00000111729	CLEC4A	0	0
ENSG00000111726	CMAS	69.16	57.5014
ENSG00000111727	HCFC2	2.81352	3.17636
ENSG00000111725	PRKAB1	5.58436	7.30955
ENSG00000103489	XYLT1	0.00456	0.011103
ENSG00000182103	FAM181B	0	0.051879
ENSG00000103485	QPRT	1.08336	0.808645
ENSG00000142599	RERE	5.38802	7.10323
ENSG00000107902	LHPP	9.773	6.92355
ENSG00000166747	AP1G1	24.3233	27.7297
ENSG00000106052	TAX1BP1	95.779	70.6411
ENSG00000156219	ART3	0	0
ENSG00000156218	ADAMTSL3	0.19387	0.789978
Homo_sapiens_newGene_101	Homo_sapiens_newGene_101	0.539532	0.611398
ENSG00000105887	MTPN	85.4329	112.004
Homo_sapiens_newGene_103	Homo_sapiens_newGene_103	6.07734	3.21525
Homo_sapiens_newGene_102	Homo_sapiens_newGene_102	9.68488	6.32385
Homo_sapiens_newGene_105	Homo_sapiens_newGene_105	0.274806	0
Homo_sapiens_newGene_104	Homo_sapiens_newGene_104	0.917648	0.226431
ENSG00000092964	DPYSL2	1.62945	3.21862
Homo_sapiens_newGene_106	Homo_sapiens_newGene_106	0.378404	0.185415
Homo_sapiens_newGene_108	Homo_sapiens_newGene_108	12.5527	2.95003
ENSG00000092969	TGFB2	0.038968	0
ENSG00000105889	STEAP1B	0.891962	1.45244
ENSG00000150907	FOXO1	1.33253	1.37533
ENSG00000118564	FBXL5	13.7701	15.1461
ENSG00000110237	ARHGEF17	2.88632	2.46443
ENSG00000184351	KRTAP19-1	0	0
ENSG00000184350	MRGPRE	0	0.134379
ENSG00000184357	HIST1H1B	0.526899	0.528861
ENSG00000138867	GUCD1	47.7633	36.1613
ENSG00000163032	VSNL1	0	0
ENSG00000134152	KATNBL1	7.4086	7.46332
ENSG00000134153	EMC7	58.2493	45.8905
ENSG00000105771	SMG9	2.19235	2.622
ENSG00000131508	UBE2D2	42.145	36.7085
ENSG00000014824	SLC30A9	13.857	16.7772
[truncated: 21,538 more rows]
