# Supplementary material for: Identification of novel molecular subtypes and a signature to predict prognosis and therapeutic response based on cuproptosis-related genes in prostate cancer
Source: Front Oncol. 2023 May 2;13:1162653. doi: 10.3389/fonc.2023.1162653 (PMC10185853; doi:10.3389/fonc.2023.1162653)
Supplement: Supplementary file 2 [file DataSheet_2.zip]

Archive with 13 entries (12 files):
- supplementary figures&tables/
- supplementary figures&tables/Figure S1.pdf
- supplementary figures&tables/Figure S2.pdf
- supplementary figures&tables/Figure S3.pdf
- supplementary figures&tables/Figure S4.pdf
- supplementary figures&tables/Figure S5.pdf
- supplementary figures&tables/legends.docx
- supplementary figures&tables/Table S1.docx
- supplementary figures&tables/Table S2_ImmuneGene.txt
- supplementary figures&tables/Table S3.docx
- supplementary figures&tables/Table S4.docx
- supplementary figures&tables/Table S5.docx
- supplementary figures&tables/~$egends.docx
